# Supplementary material for: A System-Level Investigation into the Mechanisms of Chinese Traditional Medicine: Compound Danshen Formula for Cardiovascular Disease Treatment
Source: PLoS One. 2012 Sep 4;7(9):e43918. doi: 10.1371/journal.pone.0043918 (PMC3433480; doi:10.1371/journal.pone.0043918)
Supplement: Table S2 — The Candidate Compounds and their Candidate Targets and Potential Targets. (XLS) [file pone.0043918.s002.xls]

## Sheet: Sheet1
Compound Index	Potential Targets ( Short Name)	Potential Targets			Compound Index	Candidate Targets Index	Candidate Targets
M13	ACE	Angiotensin-converting enzyme			M110	1	[Pyruvate dehydrogenase [lipoamide]] kinase isozyme 2, mitochondrial
M139	ACE	Angiotensin-converting enzyme			M117	1	[Pyruvate dehydrogenase [lipoamide]] kinase isozyme 2, mitochondrial
M230	ACE	Angiotensin-converting enzyme			M123	1	[Pyruvate dehydrogenase [lipoamide]] kinase isozyme 2, mitochondrial
M242	ACE	Angiotensin-converting enzyme			M156	1	[Pyruvate dehydrogenase [lipoamide]] kinase isozyme 2, mitochondrial
M258	ACE	Angiotensin-converting enzyme			M172	1	[Pyruvate dehydrogenase [lipoamide]] kinase isozyme 2, mitochondrial
M316	ACE	Angiotensin-converting enzyme			M233	1	[Pyruvate dehydrogenase [lipoamide]] kinase isozyme 2, mitochondrial
M331	ACE	Angiotensin-converting enzyme			M234	1	[Pyruvate dehydrogenase [lipoamide]] kinase isozyme 2, mitochondrial
M53	ACE	Angiotensin-converting enzyme			M239	1	[Pyruvate dehydrogenase [lipoamide]] kinase isozyme 2, mitochondrial
M230	ACE2	Angiotensin-converting enzyme 2			M244	1	[Pyruvate dehydrogenase [lipoamide]] kinase isozyme 2, mitochondrial
M13	Aldose reductase	Aldose reductase			M245	1	[Pyruvate dehydrogenase [lipoamide]] kinase isozyme 2, mitochondrial
M139	Aldose reductase	Aldose reductase			M247	1	[Pyruvate dehydrogenase [lipoamide]] kinase isozyme 2, mitochondrial
M141	Aldose reductase	Aldose reductase			M250	1	[Pyruvate dehydrogenase [lipoamide]] kinase isozyme 2, mitochondrial
M148	Aldose reductase	Aldose reductase			M259	1	[Pyruvate dehydrogenase [lipoamide]] kinase isozyme 2, mitochondrial
M157	Aldose reductase	Aldose reductase			M293	1	[Pyruvate dehydrogenase [lipoamide]] kinase isozyme 2, mitochondrial
M18	Aldose reductase	Aldose reductase			M36	1	[Pyruvate dehydrogenase [lipoamide]] kinase isozyme 2, mitochondrial
M21	Aldose reductase	Aldose reductase			M66	1	[Pyruvate dehydrogenase [lipoamide]] kinase isozyme 2, mitochondrial
M217	Aldose reductase	Aldose reductase			M94	1	[Pyruvate dehydrogenase [lipoamide]] kinase isozyme 2, mitochondrial
M233	Aldose reductase	Aldose reductase			MCK	1	[Pyruvate dehydrogenase [lipoamide]] kinase isozyme 2, mitochondrial
M258	Aldose reductase	Aldose reductase			M107	2	3 histone mRNA exonuclease 1
M295	Aldose reductase	Aldose reductase			M148	2	3 histone mRNA exonuclease 1
M329	Aldose reductase	Aldose reductase			M151	2	3 histone mRNA exonuclease 1
M331	Aldose reductase	Aldose reductase			M157	2	3 histone mRNA exonuclease 1
M53	Aldose reductase	Aldose reductase			M2	2	3 histone mRNA exonuclease 1
M106	Androgen receptor	Androgen receptor			M21	2	3 histone mRNA exonuclease 1
M109	Androgen receptor	Androgen receptor			M230	2	3 histone mRNA exonuclease 1
M110	Androgen receptor	Androgen receptor			M234	2	3 histone mRNA exonuclease 1
M117	Androgen receptor	Androgen receptor			M235	2	3 histone mRNA exonuclease 1
M13	Androgen receptor	Androgen receptor			M236	2	3 histone mRNA exonuclease 1
M141	Androgen receptor	Androgen receptor			M237	2	3 histone mRNA exonuclease 1
M15	Androgen receptor	Androgen receptor			M238	2	3 histone mRNA exonuclease 1
M167	Androgen receptor	Androgen receptor			M239	2	3 histone mRNA exonuclease 1
M172	Androgen receptor	Androgen receptor			M241	2	3 histone mRNA exonuclease 1
M177	Androgen receptor	Androgen receptor			M244	2	3 histone mRNA exonuclease 1
M227	Androgen receptor	Androgen receptor			M247	2	3 histone mRNA exonuclease 1
M259	Androgen receptor	Androgen receptor			M250	2	3 histone mRNA exonuclease 1
M286	Androgen receptor	Androgen receptor			M252	2	3 histone mRNA exonuclease 1
M295	Androgen receptor	Androgen receptor			M295	2	3 histone mRNA exonuclease 1
M300	Androgen receptor	Androgen receptor			MCK	2	3 histone mRNA exonuclease 1
M302	Androgen receptor	Androgen receptor			M106	3	3-hydroxy-3-methylglutaryl-coenzyme A reductase
M305	Androgen receptor	Androgen receptor			M107	3	3-hydroxy-3-methylglutaryl-coenzyme A reductase
M331	Androgen receptor	Androgen receptor			M109	3	3-hydroxy-3-methylglutaryl-coenzyme A reductase
M36	Androgen receptor	Androgen receptor			M110	3	3-hydroxy-3-methylglutaryl-coenzyme A reductase
M66	Androgen receptor	Androgen receptor			M117	3	3-hydroxy-3-methylglutaryl-coenzyme A reductase
M67	Androgen receptor	Androgen receptor			M122	3	3-hydroxy-3-methylglutaryl-coenzyme A reductase
M68	Androgen receptor	Androgen receptor			M123	3	3-hydroxy-3-methylglutaryl-coenzyme A reductase
M69	Androgen receptor	Androgen receptor			M128	3	3-hydroxy-3-methylglutaryl-coenzyme A reductase
M87	Androgen receptor	Androgen receptor			M13	3	3-hydroxy-3-methylglutaryl-coenzyme A reductase
M91	Androgen receptor	Androgen receptor			M139	3	3-hydroxy-3-methylglutaryl-coenzyme A reductase
M99	Androgen receptor	Androgen receptor			M15	3	3-hydroxy-3-methylglutaryl-coenzyme A reductase
M141	Ang	Angiogenin			M151	3	3-hydroxy-3-methylglutaryl-coenzyme A reductase
M148	Ang	Angiogenin			M156	3	3-hydroxy-3-methylglutaryl-coenzyme A reductase
M151	Ang	Angiogenin			M157	3	3-hydroxy-3-methylglutaryl-coenzyme A reductase
M157	Ang	Angiogenin			M176	3	3-hydroxy-3-methylglutaryl-coenzyme A reductase
M21	Ang	Angiogenin			M177	3	3-hydroxy-3-methylglutaryl-coenzyme A reductase
M236	Ang	Angiogenin			M18	3	3-hydroxy-3-methylglutaryl-coenzyme A reductase
M259	Ang	Angiogenin			M180	3	3-hydroxy-3-methylglutaryl-coenzyme A reductase
MCK	Ang	Angiogenin			M21	3	3-hydroxy-3-methylglutaryl-coenzyme A reductase
M107	CA2	Carbonic anhydrase 2			M230	3	3-hydroxy-3-methylglutaryl-coenzyme A reductase
M109	CA2	Carbonic anhydrase 2			M233	3	3-hydroxy-3-methylglutaryl-coenzyme A reductase
M128	CA2	Carbonic anhydrase 2			M234	3	3-hydroxy-3-methylglutaryl-coenzyme A reductase
M13	CA2	Carbonic anhydrase 2			M235	3	3-hydroxy-3-methylglutaryl-coenzyme A reductase
M139	CA2	Carbonic anhydrase 2			M236	3	3-hydroxy-3-methylglutaryl-coenzyme A reductase
M141	CA2	Carbonic anhydrase 2			M237	3	3-hydroxy-3-methylglutaryl-coenzyme A reductase
M148	CA2	Carbonic anhydrase 2			M238	3	3-hydroxy-3-methylglutaryl-coenzyme A reductase
M15	CA2	Carbonic anhydrase 2			M239	3	3-hydroxy-3-methylglutaryl-coenzyme A reductase
M151	CA2	Carbonic anhydrase 2			M240	3	3-hydroxy-3-methylglutaryl-coenzyme A reductase
M156	CA2	Carbonic anhydrase 2			M241	3	3-hydroxy-3-methylglutaryl-coenzyme A reductase
M157	CA2	Carbonic anhydrase 2			M242	3	3-hydroxy-3-methylglutaryl-coenzyme A reductase
M172	CA2	Carbonic anhydrase 2			M243	3	3-hydroxy-3-methylglutaryl-coenzyme A reductase
M177	CA2	Carbonic anhydrase 2			M244	3	3-hydroxy-3-methylglutaryl-coenzyme A reductase
M18	CA2	Carbonic anhydrase 2			M245	3	3-hydroxy-3-methylglutaryl-coenzyme A reductase
M2	CA2	Carbonic anhydrase 2			M246	3	3-hydroxy-3-methylglutaryl-coenzyme A reductase
M21	CA2	Carbonic anhydrase 2			M247	3	3-hydroxy-3-methylglutaryl-coenzyme A reductase
M233	CA2	Carbonic anhydrase 2			M249	3	3-hydroxy-3-methylglutaryl-coenzyme A reductase
M234	CA2	Carbonic anhydrase 2			M250	3	3-hydroxy-3-methylglutaryl-coenzyme A reductase
M235	CA2	Carbonic anhydrase 2			M259	3	3-hydroxy-3-methylglutaryl-coenzyme A reductase
M238	CA2	Carbonic anhydrase 2			M286	3	3-hydroxy-3-methylglutaryl-coenzyme A reductase
M242	CA2	Carbonic anhydrase 2			M293	3	3-hydroxy-3-methylglutaryl-coenzyme A reductase
M247	CA2	Carbonic anhydrase 2			M294	3	3-hydroxy-3-methylglutaryl-coenzyme A reductase
M249	CA2	Carbonic anhydrase 2			M295	3	3-hydroxy-3-methylglutaryl-coenzyme A reductase
M293	CA2	Carbonic anhydrase 2			M300	3	3-hydroxy-3-methylglutaryl-coenzyme A reductase
M294	CA2	Carbonic anhydrase 2			M316	3	3-hydroxy-3-methylglutaryl-coenzyme A reductase
M316	CA2	Carbonic anhydrase 2			M322	3	3-hydroxy-3-methylglutaryl-coenzyme A reductase
M329	CA2	Carbonic anhydrase 2			M327	3	3-hydroxy-3-methylglutaryl-coenzyme A reductase
M331	CA2	Carbonic anhydrase 2			M331	3	3-hydroxy-3-methylglutaryl-coenzyme A reductase
M36	CA2	Carbonic anhydrase 2			M36	3	3-hydroxy-3-methylglutaryl-coenzyme A reductase
M66	CA2	Carbonic anhydrase 2			M66	3	3-hydroxy-3-methylglutaryl-coenzyme A reductase
M67	CA2	Carbonic anhydrase 2			M67	3	3-hydroxy-3-methylglutaryl-coenzyme A reductase
M68	CA2	Carbonic anhydrase 2			M68	3	3-hydroxy-3-methylglutaryl-coenzyme A reductase
M69	CA2	Carbonic anhydrase 2			M69	3	3-hydroxy-3-methylglutaryl-coenzyme A reductase
M94	CA2	Carbonic anhydrase 2			M80	3	3-hydroxy-3-methylglutaryl-coenzyme A reductase
MCK	CA2	Carbonic anhydrase 2			M87	3	3-hydroxy-3-methylglutaryl-coenzyme A reductase
M106	Caspase-3	Caspase-3			M88	3	3-hydroxy-3-methylglutaryl-coenzyme A reductase
M117	Caspase-3	Caspase-3			M91	3	3-hydroxy-3-methylglutaryl-coenzyme A reductase
M128	Caspase-3	Caspase-3			M94	3	3-hydroxy-3-methylglutaryl-coenzyme A reductase
M13	Caspase-3	Caspase-3			M98	3	3-hydroxy-3-methylglutaryl-coenzyme A reductase
M151	Caspase-3	Caspase-3			M99	3	3-hydroxy-3-methylglutaryl-coenzyme A reductase
M157	Caspase-3	Caspase-3			MCK	3	3-hydroxy-3-methylglutaryl-coenzyme A reductase
M18	Caspase-3	Caspase-3			M106	4	3-phosphoinositide-dependent protein kinase 1
M21	Caspase-3	Caspase-3			M107	4	3-phosphoinositide-dependent protein kinase 1
M230	Caspase-3	Caspase-3			M109	4	3-phosphoinositide-dependent protein kinase 1
M233	Caspase-3	Caspase-3			M110	4	3-phosphoinositide-dependent protein kinase 1
M234	Caspase-3	Caspase-3			M117	4	3-phosphoinositide-dependent protein kinase 1
M235	Caspase-3	Caspase-3			M122	4	3-phosphoinositide-dependent protein kinase 1
M237	Caspase-3	Caspase-3			M123	4	3-phosphoinositide-dependent protein kinase 1
M240	Caspase-3	Caspase-3			M128	4	3-phosphoinositide-dependent protein kinase 1
M242	Caspase-3	Caspase-3			M13	4	3-phosphoinositide-dependent protein kinase 1
M243	Caspase-3	Caspase-3			M139	4	3-phosphoinositide-dependent protein kinase 1
M245	Caspase-3	Caspase-3			M148	4	3-phosphoinositide-dependent protein kinase 1
M246	Caspase-3	Caspase-3			M15	4	3-phosphoinositide-dependent protein kinase 1
M247	Caspase-3	Caspase-3			M151	4	3-phosphoinositide-dependent protein kinase 1
M249	Caspase-3	Caspase-3			M156	4	3-phosphoinositide-dependent protein kinase 1
M250	Caspase-3	Caspase-3			M157	4	3-phosphoinositide-dependent protein kinase 1
M294	Caspase-3	Caspase-3			M167	4	3-phosphoinositide-dependent protein kinase 1
M295	Caspase-3	Caspase-3			M172	4	3-phosphoinositide-dependent protein kinase 1
MCK	Caspase-3	Caspase-3			M176	4	3-phosphoinositide-dependent protein kinase 1
M128	Cathepsin K	Cathepsin K			M177	4	3-phosphoinositide-dependent protein kinase 1
M13	Cathepsin K	Cathepsin K			M18	4	3-phosphoinositide-dependent protein kinase 1
M151	Cathepsin K	Cathepsin K			M180	4	3-phosphoinositide-dependent protein kinase 1
M17	Cathepsin K	Cathepsin K			M189	4	3-phosphoinositide-dependent protein kinase 1
M21	Cathepsin K	Cathepsin K			M193	4	3-phosphoinositide-dependent protein kinase 1
M234	Cathepsin K	Cathepsin K			M2	4	3-phosphoinositide-dependent protein kinase 1
M259	Cathepsin K	Cathepsin K			M21	4	3-phosphoinositide-dependent protein kinase 1
M293	Cathepsin K	Cathepsin K			M217	4	3-phosphoinositide-dependent protein kinase 1
M322	Cathepsin K	Cathepsin K			M233	4	3-phosphoinositide-dependent protein kinase 1
M326	Cathepsin K	Cathepsin K			M234	4	3-phosphoinositide-dependent protein kinase 1
M68	Cathepsin K	Cathepsin K			M235	4	3-phosphoinositide-dependent protein kinase 1
M69	Cathepsin K	Cathepsin K			M236	4	3-phosphoinositide-dependent protein kinase 1
M141	Cathepsin S	Cathepsin S			M237	4	3-phosphoinositide-dependent protein kinase 1
M148	Cathepsin S	Cathepsin S			M238	4	3-phosphoinositide-dependent protein kinase 1
M15	Cathepsin S	Cathepsin S			M239	4	3-phosphoinositide-dependent protein kinase 1
M243	Cathepsin S	Cathepsin S			M240	4	3-phosphoinositide-dependent protein kinase 1
M246	Cathepsin S	Cathepsin S			M241	4	3-phosphoinositide-dependent protein kinase 1
M151	Chymase	Chymase			M242	4	3-phosphoinositide-dependent protein kinase 1
M21	Chymase	Chymase			M243	4	3-phosphoinositide-dependent protein kinase 1
M242	Chymase	Chymase			M244	4	3-phosphoinositide-dependent protein kinase 1
M243	Chymase	Chymase			M245	4	3-phosphoinositide-dependent protein kinase 1
M244	Chymase	Chymase			M246	4	3-phosphoinositide-dependent protein kinase 1
M106	CYP2C9	Cytochrome P450 2C9			M247	4	3-phosphoinositide-dependent protein kinase 1
M13	CYP2C9	Cytochrome P450 2C9			M249	4	3-phosphoinositide-dependent protein kinase 1
M141	CYP2C9	Cytochrome P450 2C9			M250	4	3-phosphoinositide-dependent protein kinase 1
M156	CYP2C9	Cytochrome P450 2C9			M252	4	3-phosphoinositide-dependent protein kinase 1
M176	CYP2C9	Cytochrome P450 2C9			M258	4	3-phosphoinositide-dependent protein kinase 1
M177	CYP2C9	Cytochrome P450 2C9			M286	4	3-phosphoinositide-dependent protein kinase 1
M258	CYP2C9	Cytochrome P450 2C9			M293	4	3-phosphoinositide-dependent protein kinase 1
M259	CYP2C9	Cytochrome P450 2C9			M295	4	3-phosphoinositide-dependent protein kinase 1
M300	CYP2C9	Cytochrome P450 2C9			M300	4	3-phosphoinositide-dependent protein kinase 1
M301	CYP2C9	Cytochrome P450 2C9			M301	4	3-phosphoinositide-dependent protein kinase 1
M331	CYP2C9	Cytochrome P450 2C9			M314	4	3-phosphoinositide-dependent protein kinase 1
M36	CYP2C9	Cytochrome P450 2C9			M320	4	3-phosphoinositide-dependent protein kinase 1
M53	CYP2C9	Cytochrome P450 2C9			M326	4	3-phosphoinositide-dependent protein kinase 1
M68	CYP2C9	Cytochrome P450 2C9			M327	4	3-phosphoinositide-dependent protein kinase 1
M69	CYP2C9	Cytochrome P450 2C9			M331	4	3-phosphoinositide-dependent protein kinase 1
M80	CYP2C9	Cytochrome P450 2C9			M36	4	3-phosphoinositide-dependent protein kinase 1
M87	CYP2C9	Cytochrome P450 2C9			M53	4	3-phosphoinositide-dependent protein kinase 1
M98	CYP2C9	Cytochrome P450 2C9			M66	4	3-phosphoinositide-dependent protein kinase 1
M99	CYP2C9	Cytochrome P450 2C9			M67	4	3-phosphoinositide-dependent protein kinase 1
M230	eNOS	Nitric oxide synthase, endothelial			M68	4	3-phosphoinositide-dependent protein kinase 1
M258	eNOS	Nitric oxide synthase, endothelial			M69	4	3-phosphoinositide-dependent protein kinase 1
M117	ER-alpha	Estrogen receptor			M80	4	3-phosphoinositide-dependent protein kinase 1
M13	ER-alpha	Estrogen receptor			M88	4	3-phosphoinositide-dependent protein kinase 1
M139	ER-alpha	Estrogen receptor			M91	4	3-phosphoinositide-dependent protein kinase 1
M156	ER-alpha	Estrogen receptor			M94	4	3-phosphoinositide-dependent protein kinase 1
M18	ER-alpha	Estrogen receptor			M98	4	3-phosphoinositide-dependent protein kinase 1
M180	ER-alpha	Estrogen receptor			MCK	4	3-phosphoinositide-dependent protein kinase 1
M189	ER-alpha	Estrogen receptor			M139	5	5(3)-deoxyribonucleotidase, mitochondrial
M193	ER-alpha	Estrogen receptor			M148	5	5(3)-deoxyribonucleotidase, mitochondrial
M286	ER-alpha	Estrogen receptor			M151	5	5(3)-deoxyribonucleotidase, mitochondrial
M300	ER-alpha	Estrogen receptor			M156	5	5(3)-deoxyribonucleotidase, mitochondrial
M301	ER-alpha	Estrogen receptor			M157	5	5(3)-deoxyribonucleotidase, mitochondrial
M302	ER-alpha	Estrogen receptor			M2	5	5(3)-deoxyribonucleotidase, mitochondrial
M305	ER-alpha	Estrogen receptor			M21	5	5(3)-deoxyribonucleotidase, mitochondrial
M314	ER-alpha	Estrogen receptor			M230	5	5(3)-deoxyribonucleotidase, mitochondrial
M320	ER-alpha	Estrogen receptor			M235	5	5(3)-deoxyribonucleotidase, mitochondrial
M331	ER-alpha	Estrogen receptor			M236	5	5(3)-deoxyribonucleotidase, mitochondrial
M80	ER-alpha	Estrogen receptor			M237	5	5(3)-deoxyribonucleotidase, mitochondrial
M98	ER-alpha	Estrogen receptor			M239	5	5(3)-deoxyribonucleotidase, mitochondrial
M109	ER-beta	Estrogen receptor beta			M240	5	5(3)-deoxyribonucleotidase, mitochondrial
M110	ER-beta	Estrogen receptor beta			M241	5	5(3)-deoxyribonucleotidase, mitochondrial
M117	ER-beta	Estrogen receptor beta			M242	5	5(3)-deoxyribonucleotidase, mitochondrial
M13	ER-beta	Estrogen receptor beta			M243	5	5(3)-deoxyribonucleotidase, mitochondrial
M139	ER-beta	Estrogen receptor beta			M244	5	5(3)-deoxyribonucleotidase, mitochondrial
M18	ER-beta	Estrogen receptor beta			M247	5	5(3)-deoxyribonucleotidase, mitochondrial
M180	ER-beta	Estrogen receptor beta			M249	5	5(3)-deoxyribonucleotidase, mitochondrial
M227	ER-beta	Estrogen receptor beta			M250	5	5(3)-deoxyribonucleotidase, mitochondrial
M300	ER-beta	Estrogen receptor beta			M252	5	5(3)-deoxyribonucleotidase, mitochondrial
M314	ER-beta	Estrogen receptor beta			M295	5	5(3)-deoxyribonucleotidase, mitochondrial
M331	ER-beta	Estrogen receptor beta			M94	5	5(3)-deoxyribonucleotidase, mitochondrial
M68	ER-beta	Estrogen receptor beta			MCK	5	5(3)-deoxyribonucleotidase, mitochondrial
M69	ER-beta	Estrogen receptor beta			M107	6	6-phosphofructo-2-kinase/fructose-2,6-biphosphatase 1
M80	ER-beta	Estrogen receptor beta			M148	6	6-phosphofructo-2-kinase/fructose-2,6-biphosphatase 1
M91	ER-beta	Estrogen receptor beta			M151	6	6-phosphofructo-2-kinase/fructose-2,6-biphosphatase 1
M98	ER-beta	Estrogen receptor beta			M156	6	6-phosphofructo-2-kinase/fructose-2,6-biphosphatase 1
M99	ER-beta	Estrogen receptor beta			M157	6	6-phosphofructo-2-kinase/fructose-2,6-biphosphatase 1
M151	E-selectin	E-selectin			M2	6	6-phosphofructo-2-kinase/fructose-2,6-biphosphatase 1
M157	E-selectin	E-selectin			M21	6	6-phosphofructo-2-kinase/fructose-2,6-biphosphatase 1
M21	E-selectin	E-selectin			M230	6	6-phosphofructo-2-kinase/fructose-2,6-biphosphatase 1
M252	E-selectin	E-selectin			M235	6	6-phosphofructo-2-kinase/fructose-2,6-biphosphatase 1
M128	F10	Coagulation factor X			M236	6	6-phosphofructo-2-kinase/fructose-2,6-biphosphatase 1
M13	F10	Coagulation factor X			M238	6	6-phosphofructo-2-kinase/fructose-2,6-biphosphatase 1
M139	F10	Coagulation factor X			M239	6	6-phosphofructo-2-kinase/fructose-2,6-biphosphatase 1
M141	F10	Coagulation factor X			M240	6	6-phosphofructo-2-kinase/fructose-2,6-biphosphatase 1
M148	F10	Coagulation factor X			M241	6	6-phosphofructo-2-kinase/fructose-2,6-biphosphatase 1
M156	F10	Coagulation factor X			M243	6	6-phosphofructo-2-kinase/fructose-2,6-biphosphatase 1
M17	F10	Coagulation factor X			M244	6	6-phosphofructo-2-kinase/fructose-2,6-biphosphatase 1
M193	F10	Coagulation factor X			M246	6	6-phosphofructo-2-kinase/fructose-2,6-biphosphatase 1
M230	F10	Coagulation factor X			M247	6	6-phosphofructo-2-kinase/fructose-2,6-biphosphatase 1
M316	F10	Coagulation factor X			M250	6	6-phosphofructo-2-kinase/fructose-2,6-biphosphatase 1
M68	F10	Coagulation factor X			M252	6	6-phosphofructo-2-kinase/fructose-2,6-biphosphatase 1
M117	F2	Prothrombin			M259	6	6-phosphofructo-2-kinase/fructose-2,6-biphosphatase 1
M128	F2	Prothrombin			M110	7	72 kDa type IV collagenase
M13	F2	Prothrombin			M15	7	72 kDa type IV collagenase
M139	F2	Prothrombin			M176	7	72 kDa type IV collagenase
M141	F2	Prothrombin			M180	7	72 kDa type IV collagenase
M151	F2	Prothrombin			M193	7	72 kDa type IV collagenase
M157	F2	Prothrombin			M233	7	72 kDa type IV collagenase
M167	F2	Prothrombin			M234	7	72 kDa type IV collagenase
M177	F2	Prothrombin			M235	7	72 kDa type IV collagenase
M18	F2	Prothrombin			M236	7	72 kDa type IV collagenase
M21	F2	Prothrombin			M237	7	72 kDa type IV collagenase
M233	F2	Prothrombin			M238	7	72 kDa type IV collagenase
M240	F2	Prothrombin			M239	7	72 kDa type IV collagenase
M259	F2	Prothrombin			M240	7	72 kDa type IV collagenase
M293	F2	Prothrombin			M241	7	72 kDa type IV collagenase
M294	F2	Prothrombin			M242	7	72 kDa type IV collagenase
M295	F2	Prothrombin			M243	7	72 kDa type IV collagenase
M316	F2	Prothrombin			M244	7	72 kDa type IV collagenase
M331	F2	Prothrombin			M245	7	72 kDa type IV collagenase
M66	F2	Prothrombin			M246	7	72 kDa type IV collagenase
M68	F2	Prothrombin			M247	7	72 kDa type IV collagenase
M69	F2	Prothrombin			M249	7	72 kDa type IV collagenase
M87	F2	Prothrombin			M250	7	72 kDa type IV collagenase
M88	F2	Prothrombin			M294	7	72 kDa type IV collagenase
M99	F2	Prothrombin			M300	7	72 kDa type IV collagenase
M141	F7	Coagulation factor VII			M301	7	72 kDa type IV collagenase
M148	F7	Coagulation factor VII			M314	7	72 kDa type IV collagenase
M151	F7	Coagulation factor VII			M36	7	72 kDa type IV collagenase
M156	F7	Coagulation factor VII			M98	7	72 kDa type IV collagenase
M157	F7	Coagulation factor VII			MCK	7	72 kDa type IV collagenase
M21	F7	Coagulation factor VII			M230	8	Activated CDC42 kinase 1
M230	F7	Coagulation factor VII			M236	8	Activated CDC42 kinase 1
M241	F7	Coagulation factor VII			M238	8	Activated CDC42 kinase 1
M109	GR	Glucocorticoid receptor			M244	8	Activated CDC42 kinase 1
M117	GR	Glucocorticoid receptor			M123	9	ADAM 17
M128	GR	Glucocorticoid receptor			M128	9	ADAM 17
M13	GR	Glucocorticoid receptor			M13	9	ADAM 17
M139	GR	Glucocorticoid receptor			M156	9	ADAM 17
M148	GR	Glucocorticoid receptor			M17	9	ADAM 17
M156	GR	Glucocorticoid receptor			M180	9	ADAM 17
M176	GR	Glucocorticoid receptor			M193	9	ADAM 17
M177	GR	Glucocorticoid receptor			M233	9	ADAM 17
M18	GR	Glucocorticoid receptor			M242	9	ADAM 17
M205	GR	Glucocorticoid receptor			M245	9	ADAM 17
M245	GR	Glucocorticoid receptor			M246	9	ADAM 17
M286	GR	Glucocorticoid receptor			M250	9	ADAM 17
M294	GR	Glucocorticoid receptor			M293	9	ADAM 17
M295	GR	Glucocorticoid receptor			M300	9	ADAM 17
M305	GR	Glucocorticoid receptor			M314	9	ADAM 17
M314	GR	Glucocorticoid receptor			M320	9	ADAM 17
M329	GR	Glucocorticoid receptor			M322	9	ADAM 17
M331	GR	Glucocorticoid receptor			M326	9	ADAM 17
M36	GR	Glucocorticoid receptor			M327	9	ADAM 17
M68	GR	Glucocorticoid receptor			M331	9	ADAM 17
M69	GR	Glucocorticoid receptor			M36	9	ADAM 17
M80	GR	Glucocorticoid receptor			M66	9	ADAM 17
M87	GR	Glucocorticoid receptor			M67	9	ADAM 17
M91	GR	Glucocorticoid receptor			M98	9	ADAM 17
M99	GR	Glucocorticoid receptor			M139	10	ADAM 33
MCK	GR	Glucocorticoid receptor			M148	10	ADAM 33
M117	HMG-CoA reductase	3-hydroxy-3-methylglutaryl-coenzyme A reductase			M18	10	ADAM 33
M123	HMG-CoA reductase	3-hydroxy-3-methylglutaryl-coenzyme A reductase			M21	10	ADAM 33
M128	HMG-CoA reductase	3-hydroxy-3-methylglutaryl-coenzyme A reductase			M230	10	ADAM 33
M13	HMG-CoA reductase	3-hydroxy-3-methylglutaryl-coenzyme A reductase			M234	10	ADAM 33
M139	HMG-CoA reductase	3-hydroxy-3-methylglutaryl-coenzyme A reductase			M235	10	ADAM 33
M15	HMG-CoA reductase	3-hydroxy-3-methylglutaryl-coenzyme A reductase			M237	10	ADAM 33
M151	HMG-CoA reductase	3-hydroxy-3-methylglutaryl-coenzyme A reductase			M238	10	ADAM 33
M157	HMG-CoA reductase	3-hydroxy-3-methylglutaryl-coenzyme A reductase			M239	10	ADAM 33
M21	HMG-CoA reductase	3-hydroxy-3-methylglutaryl-coenzyme A reductase			M240	10	ADAM 33
M233	HMG-CoA reductase	3-hydroxy-3-methylglutaryl-coenzyme A reductase			M242	10	ADAM 33
M234	HMG-CoA reductase	3-hydroxy-3-methylglutaryl-coenzyme A reductase			M243	10	ADAM 33
M235	HMG-CoA reductase	3-hydroxy-3-methylglutaryl-coenzyme A reductase			M244	10	ADAM 33
M236	HMG-CoA reductase	3-hydroxy-3-methylglutaryl-coenzyme A reductase			M245	10	ADAM 33
M238	HMG-CoA reductase	3-hydroxy-3-methylglutaryl-coenzyme A reductase			M246	10	ADAM 33
M239	HMG-CoA reductase	3-hydroxy-3-methylglutaryl-coenzyme A reductase			M247	10	ADAM 33
M240	HMG-CoA reductase	3-hydroxy-3-methylglutaryl-coenzyme A reductase			M249	10	ADAM 33
M241	HMG-CoA reductase	3-hydroxy-3-methylglutaryl-coenzyme A reductase			M250	10	ADAM 33
M242	HMG-CoA reductase	3-hydroxy-3-methylglutaryl-coenzyme A reductase			M259	10	ADAM 33
M243	HMG-CoA reductase	3-hydroxy-3-methylglutaryl-coenzyme A reductase			M68	10	ADAM 33
M244	HMG-CoA reductase	3-hydroxy-3-methylglutaryl-coenzyme A reductase			M69	10	ADAM 33
M245	HMG-CoA reductase	3-hydroxy-3-methylglutaryl-coenzyme A reductase			MCK	10	ADAM 33
M246	HMG-CoA reductase	3-hydroxy-3-methylglutaryl-coenzyme A reductase			M107	11	Adenine phosphoribosyltransferase
M247	HMG-CoA reductase	3-hydroxy-3-methylglutaryl-coenzyme A reductase			M148	11	Adenine phosphoribosyltransferase
M250	HMG-CoA reductase	3-hydroxy-3-methylglutaryl-coenzyme A reductase			M2	11	Adenine phosphoribosyltransferase
M259	HMG-CoA reductase	3-hydroxy-3-methylglutaryl-coenzyme A reductase			M230	11	Adenine phosphoribosyltransferase
M286	HMG-CoA reductase	3-hydroxy-3-methylglutaryl-coenzyme A reductase			M238	11	Adenine phosphoribosyltransferase
M293	HMG-CoA reductase	3-hydroxy-3-methylglutaryl-coenzyme A reductase			M244	11	Adenine phosphoribosyltransferase
M294	HMG-CoA reductase	3-hydroxy-3-methylglutaryl-coenzyme A reductase			M295	11	Adenine phosphoribosyltransferase
M316	HMG-CoA reductase	3-hydroxy-3-methylglutaryl-coenzyme A reductase			M106	12	Adenosine kinase
M331	HMG-CoA reductase	3-hydroxy-3-methylglutaryl-coenzyme A reductase			M109	12	Adenosine kinase
M36	HMG-CoA reductase	3-hydroxy-3-methylglutaryl-coenzyme A reductase			M110	12	Adenosine kinase
M68	HMG-CoA reductase	3-hydroxy-3-methylglutaryl-coenzyme A reductase			M117	12	Adenosine kinase
M69	HMG-CoA reductase	3-hydroxy-3-methylglutaryl-coenzyme A reductase			M123	12	Adenosine kinase
M99	HMG-CoA reductase	3-hydroxy-3-methylglutaryl-coenzyme A reductase			M13	12	Adenosine kinase
MCK	HMG-CoA reductase	3-hydroxy-3-methylglutaryl-coenzyme A reductase			M148	12	Adenosine kinase
M106	HSP90-alpha	Heat shock protein HSP 90-alpha			M15	12	Adenosine kinase
M107	HSP90-alpha	Heat shock protein HSP 90-alpha			M151	12	Adenosine kinase
M109	HSP90-alpha	Heat shock protein HSP 90-alpha			M156	12	Adenosine kinase
M117	HSP90-alpha	Heat shock protein HSP 90-alpha			M176	12	Adenosine kinase
M128	HSP90-alpha	Heat shock protein HSP 90-alpha			M177	12	Adenosine kinase
M13	HSP90-alpha	Heat shock protein HSP 90-alpha			M180	12	Adenosine kinase
M139	HSP90-alpha	Heat shock protein HSP 90-alpha			M189	12	Adenosine kinase
M141	HSP90-alpha	Heat shock protein HSP 90-alpha			M193	12	Adenosine kinase
M148	HSP90-alpha	Heat shock protein HSP 90-alpha			M21	12	Adenosine kinase
M151	HSP90-alpha	Heat shock protein HSP 90-alpha			M230	12	Adenosine kinase
M156	HSP90-alpha	Heat shock protein HSP 90-alpha			M233	12	Adenosine kinase
M157	HSP90-alpha	Heat shock protein HSP 90-alpha			M234	12	Adenosine kinase
M172	HSP90-alpha	Heat shock protein HSP 90-alpha			M235	12	Adenosine kinase
M177	HSP90-alpha	Heat shock protein HSP 90-alpha			M236	12	Adenosine kinase
M18	HSP90-alpha	Heat shock protein HSP 90-alpha			M237	12	Adenosine kinase
M180	HSP90-alpha	Heat shock protein HSP 90-alpha			M238	12	Adenosine kinase
M193	HSP90-alpha	Heat shock protein HSP 90-alpha			M239	12	Adenosine kinase
M2	HSP90-alpha	Heat shock protein HSP 90-alpha			M240	12	Adenosine kinase
M21	HSP90-alpha	Heat shock protein HSP 90-alpha			M241	12	Adenosine kinase
M230	HSP90-alpha	Heat shock protein HSP 90-alpha			M242	12	Adenosine kinase
M233	HSP90-alpha	Heat shock protein HSP 90-alpha			M243	12	Adenosine kinase
M234	HSP90-alpha	Heat shock protein HSP 90-alpha			M244	12	Adenosine kinase
M235	HSP90-alpha	Heat shock protein HSP 90-alpha			M245	12	Adenosine kinase
M239	HSP90-alpha	Heat shock protein HSP 90-alpha			M246	12	Adenosine kinase
M241	HSP90-alpha	Heat shock protein HSP 90-alpha			M247	12	Adenosine kinase
M242	HSP90-alpha	Heat shock protein HSP 90-alpha			M249	12	Adenosine kinase
M243	HSP90-alpha	Heat shock protein HSP 90-alpha			M250	12	Adenosine kinase
M244	HSP90-alpha	Heat shock protein HSP 90-alpha			M252	12	Adenosine kinase
M246	HSP90-alpha	Heat shock protein HSP 90-alpha			M286	12	Adenosine kinase
M248	HSP90-alpha	Heat shock protein HSP 90-alpha			M294	12	Adenosine kinase
M250	HSP90-alpha	Heat shock protein HSP 90-alpha			M300	12	Adenosine kinase
M259	HSP90-alpha	Heat shock protein HSP 90-alpha			M301	12	Adenosine kinase
M293	HSP90-alpha	Heat shock protein HSP 90-alpha			M305	12	Adenosine kinase
M294	HSP90-alpha	Heat shock protein HSP 90-alpha			M314	12	Adenosine kinase
M295	HSP90-alpha	Heat shock protein HSP 90-alpha			M331	12	Adenosine kinase
M316	HSP90-alpha	Heat shock protein HSP 90-alpha			M36	12	Adenosine kinase
M329	HSP90-alpha	Heat shock protein HSP 90-alpha			M66	12	Adenosine kinase
M331	HSP90-alpha	Heat shock protein HSP 90-alpha			M68	12	Adenosine kinase
M36	HSP90-alpha	Heat shock protein HSP 90-alpha			M69	12	Adenosine kinase
M53	HSP90-alpha	Heat shock protein HSP 90-alpha			MCK	12	Adenosine kinase
M61	HSP90-alpha	Heat shock protein HSP 90-alpha			M148	13	Adenosylhomocysteinase
M66	HSP90-alpha	Heat shock protein HSP 90-alpha			M230	13	Adenosylhomocysteinase
M67	HSP90-alpha	Heat shock protein HSP 90-alpha			M236	13	Adenosylhomocysteinase
M68	HSP90-alpha	Heat shock protein HSP 90-alpha			M237	13	Adenosylhomocysteinase
M69	HSP90-alpha	Heat shock protein HSP 90-alpha			M238	13	Adenosylhomocysteinase
M87	HSP90-alpha	Heat shock protein HSP 90-alpha			M239	13	Adenosylhomocysteinase
M88	HSP90-alpha	Heat shock protein HSP 90-alpha			M240	13	Adenosylhomocysteinase
M91	HSP90-alpha	Heat shock protein HSP 90-alpha			M242	13	Adenosylhomocysteinase
M94	HSP90-alpha	Heat shock protein HSP 90-alpha			M243	13	Adenosylhomocysteinase
M99	HSP90-alpha	Heat shock protein HSP 90-alpha			M244	13	Adenosylhomocysteinase
MCK	HSP90-alpha	Heat shock protein HSP 90-alpha			M245	13	Adenosylhomocysteinase
M117	HSP90-beta	Heat shock protein HSP 90-beta			M247	13	Adenosylhomocysteinase
M177	HSP90-beta	Heat shock protein HSP 90-beta			M249	13	Adenosylhomocysteinase
M141	iNOS	Nitric oxide synthase, inducible			M252	13	Adenosylhomocysteinase
M21	iNOS	Nitric oxide synthase, inducible			M148	14	Adenylate kinase isoenzyme 1
M235	iNOS	Nitric oxide synthase, inducible			M151	14	Adenylate kinase isoenzyme 1
M236	iNOS	Nitric oxide synthase, inducible			M156	14	Adenylate kinase isoenzyme 1
M237	iNOS	Nitric oxide synthase, inducible			M157	14	Adenylate kinase isoenzyme 1
M240	iNOS	Nitric oxide synthase, inducible			M230	14	Adenylate kinase isoenzyme 1
M249	iNOS	Nitric oxide synthase, inducible			M295	14	Adenylate kinase isoenzyme 1
M250	iNOS	Nitric oxide synthase, inducible			M107	15	ADP-ribosyl cyclase 2
M252	iNOS	Nitric oxide synthase, inducible			M148	15	ADP-ribosyl cyclase 2
MCK	iNOS	Nitric oxide synthase, inducible			M151	15	ADP-ribosyl cyclase 2
M106	LXR-alpha	Oxysterols receptor LXR-alpha			M157	15	ADP-ribosyl cyclase 2
M109	LXR-alpha	Oxysterols receptor LXR-alpha			M18	15	ADP-ribosyl cyclase 2
M110	LXR-alpha	Oxysterols receptor LXR-alpha			M2	15	ADP-ribosyl cyclase 2
M117	LXR-alpha	Oxysterols receptor LXR-alpha			M21	15	ADP-ribosyl cyclase 2
M123	LXR-alpha	Oxysterols receptor LXR-alpha			M230	15	ADP-ribosyl cyclase 2
M294	LXR-alpha	Oxysterols receptor LXR-alpha			M235	15	ADP-ribosyl cyclase 2
M316	LXR-alpha	Oxysterols receptor LXR-alpha			M236	15	ADP-ribosyl cyclase 2
M69	LXR-alpha	Oxysterols receptor LXR-alpha			M237	15	ADP-ribosyl cyclase 2
M80	LXR-alpha	Oxysterols receptor LXR-alpha			M238	15	ADP-ribosyl cyclase 2
M88	LXR-alpha	Oxysterols receptor LXR-alpha			M239	15	ADP-ribosyl cyclase 2
M91	LXR-alpha	Oxysterols receptor LXR-alpha			M240	15	ADP-ribosyl cyclase 2
M106	LXR-beta	Oxysterols receptor LXR-beta			M244	15	ADP-ribosyl cyclase 2
M109	LXR-beta	Oxysterols receptor LXR-beta			M246	15	ADP-ribosyl cyclase 2
M110	LXR-beta	Oxysterols receptor LXR-beta			M247	15	ADP-ribosyl cyclase 2
M117	LXR-beta	Oxysterols receptor LXR-beta			M250	15	ADP-ribosyl cyclase 2
M123	LXR-beta	Oxysterols receptor LXR-beta			M252	15	ADP-ribosyl cyclase 2
M128	LXR-beta	Oxysterols receptor LXR-beta			M295	15	ADP-ribosyl cyclase 2
M176	LXR-beta	Oxysterols receptor LXR-beta			M61	15	ADP-ribosyl cyclase 2
M180	LXR-beta	Oxysterols receptor LXR-beta			M67	15	ADP-ribosyl cyclase 2
M189	LXR-beta	Oxysterols receptor LXR-beta			M230	16	ADP-ribosylation factor 1
M286	LXR-beta	Oxysterols receptor LXR-beta			M151	17	ADP-ribosylation factor 4
M294	LXR-beta	Oxysterols receptor LXR-beta			M157	17	ADP-ribosylation factor 4
M300	LXR-beta	Oxysterols receptor LXR-beta			M230	17	ADP-ribosylation factor 4
M301	LXR-beta	Oxysterols receptor LXR-beta			M250	17	ADP-ribosylation factor 4
M314	LXR-beta	Oxysterols receptor LXR-beta			M157	18	ADP-ribosylation factor-like protein 5A
M320	LXR-beta	Oxysterols receptor LXR-beta			M18	18	ADP-ribosylation factor-like protein 5A
M322	LXR-beta	Oxysterols receptor LXR-beta			M230	18	ADP-ribosylation factor-like protein 5A
M326	LXR-beta	Oxysterols receptor LXR-beta			M236	18	ADP-ribosylation factor-like protein 5A
M327	LXR-beta	Oxysterols receptor LXR-beta			M238	18	ADP-ribosylation factor-like protein 5A
M36	LXR-beta	Oxysterols receptor LXR-beta			M239	18	ADP-ribosylation factor-like protein 5A
M68	LXR-beta	Oxysterols receptor LXR-beta			M240	18	ADP-ribosylation factor-like protein 5A
M69	LXR-beta	Oxysterols receptor LXR-beta			M242	18	ADP-ribosylation factor-like protein 5A
M80	LXR-beta	Oxysterols receptor LXR-beta			M244	18	ADP-ribosylation factor-like protein 5A
M87	LXR-beta	Oxysterols receptor LXR-beta			M245	18	ADP-ribosylation factor-like protein 5A
M88	LXR-beta	Oxysterols receptor LXR-beta			M247	18	ADP-ribosylation factor-like protein 5A
M91	LXR-beta	Oxysterols receptor LXR-beta			M252	18	ADP-ribosylation factor-like protein 5A
M99	LXR-beta	Oxysterols receptor LXR-beta			M295	18	ADP-ribosylation factor-like protein 5A
M128	MIF	Macrophage migration inhibitory factor			M148	19	ADP-ribosylation factor-like protein 5B
M151	MIF	Macrophage migration inhibitory factor			M151	19	ADP-ribosylation factor-like protein 5B
M139	MMP-9	Matrix metalloproteinase-9			M156	19	ADP-ribosylation factor-like protein 5B
M141	MMP-9	Matrix metalloproteinase-9			M157	19	ADP-ribosylation factor-like protein 5B
M235	MMP-9	Matrix metalloproteinase-9			M18	19	ADP-ribosylation factor-like protein 5B
M69	MMP-9	Matrix metalloproteinase-9			M2	19	ADP-ribosylation factor-like protein 5B
M13	Mn-SOD	Superoxide dismutase [Mn], mitochondrial			M21	19	ADP-ribosylation factor-like protein 5B
M241	Mn-SOD	Superoxide dismutase [Mn], mitochondrial			M230	19	ADP-ribosylation factor-like protein 5B
M246	Mn-SOD	Superoxide dismutase [Mn], mitochondrial			M238	19	ADP-ribosylation factor-like protein 5B
M109	MR	Mineralocorticoid receptor			M239	19	ADP-ribosylation factor-like protein 5B
M117	MR	Mineralocorticoid receptor			M240	19	ADP-ribosylation factor-like protein 5B
M13	MR	Mineralocorticoid receptor			M241	19	ADP-ribosylation factor-like protein 5B
M139	MR	Mineralocorticoid receptor			M242	19	ADP-ribosylation factor-like protein 5B
M148	MR	Mineralocorticoid receptor			M243	19	ADP-ribosylation factor-like protein 5B
M17	MR	Mineralocorticoid receptor			M244	19	ADP-ribosylation factor-like protein 5B
M172	MR	Mineralocorticoid receptor			M245	19	ADP-ribosylation factor-like protein 5B
M180	MR	Mineralocorticoid receptor			M247	19	ADP-ribosylation factor-like protein 5B
M189	MR	Mineralocorticoid receptor			M249	19	ADP-ribosylation factor-like protein 5B
M300	MR	Mineralocorticoid receptor			M250	19	ADP-ribosylation factor-like protein 5B
M305	MR	Mineralocorticoid receptor			M252	19	ADP-ribosylation factor-like protein 5B
M314	MR	Mineralocorticoid receptor			M295	19	ADP-ribosylation factor-like protein 5B
M331	MR	Mineralocorticoid receptor			M13	20	Alcohol dehydrogenase 1C
M36	MR	Mineralocorticoid receptor			M156	20	Alcohol dehydrogenase 1C
M61	MR	Mineralocorticoid receptor			M177	20	Alcohol dehydrogenase 1C
M106	PDE4D	cAMP-specific 3,5-cyclic phosphodiesterase 4D			M241	20	Alcohol dehydrogenase 1C
M109	PDE4D	cAMP-specific 3,5-cyclic phosphodiesterase 4D			M249	20	Alcohol dehydrogenase 1C
M110	PDE4D	cAMP-specific 3,5-cyclic phosphodiesterase 4D			M286	20	Alcohol dehydrogenase 1C
M117	PDE4D	cAMP-specific 3,5-cyclic phosphodiesterase 4D			M300	20	Alcohol dehydrogenase 1C
M122	PDE4D	cAMP-specific 3,5-cyclic phosphodiesterase 4D			M322	20	Alcohol dehydrogenase 1C
M123	PDE4D	cAMP-specific 3,5-cyclic phosphodiesterase 4D			M326	20	Alcohol dehydrogenase 1C
M128	PDE4D	cAMP-specific 3,5-cyclic phosphodiesterase 4D			M331	20	Alcohol dehydrogenase 1C
M13	PDE4D	cAMP-specific 3,5-cyclic phosphodiesterase 4D			M67	20	Alcohol dehydrogenase 1C
M139	PDE4D	cAMP-specific 3,5-cyclic phosphodiesterase 4D			M69	20	Alcohol dehydrogenase 1C
M141	PDE4D	cAMP-specific 3,5-cyclic phosphodiesterase 4D			MCK	20	Alcohol dehydrogenase 1C
M148	PDE4D	cAMP-specific 3,5-cyclic phosphodiesterase 4D			M106	21	Alcohol dehydrogenase class-3
M15	PDE4D	cAMP-specific 3,5-cyclic phosphodiesterase 4D			M107	21	Alcohol dehydrogenase class-3
M151	PDE4D	cAMP-specific 3,5-cyclic phosphodiesterase 4D			M109	21	Alcohol dehydrogenase class-3
M157	PDE4D	cAMP-specific 3,5-cyclic phosphodiesterase 4D			M110	21	Alcohol dehydrogenase class-3
M172	PDE4D	cAMP-specific 3,5-cyclic phosphodiesterase 4D			M117	21	Alcohol dehydrogenase class-3
M176	PDE4D	cAMP-specific 3,5-cyclic phosphodiesterase 4D			M122	21	Alcohol dehydrogenase class-3
M177	PDE4D	cAMP-specific 3,5-cyclic phosphodiesterase 4D			M123	21	Alcohol dehydrogenase class-3
M18	PDE4D	cAMP-specific 3,5-cyclic phosphodiesterase 4D			M128	21	Alcohol dehydrogenase class-3
M180	PDE4D	cAMP-specific 3,5-cyclic phosphodiesterase 4D			M13	21	Alcohol dehydrogenase class-3
M2	PDE4D	cAMP-specific 3,5-cyclic phosphodiesterase 4D			M139	21	Alcohol dehydrogenase class-3
M21	PDE4D	cAMP-specific 3,5-cyclic phosphodiesterase 4D			M15	21	Alcohol dehydrogenase class-3
M230	PDE4D	cAMP-specific 3,5-cyclic phosphodiesterase 4D			M151	21	Alcohol dehydrogenase class-3
M233	PDE4D	cAMP-specific 3,5-cyclic phosphodiesterase 4D			M156	21	Alcohol dehydrogenase class-3
M234	PDE4D	cAMP-specific 3,5-cyclic phosphodiesterase 4D			M176	21	Alcohol dehydrogenase class-3
M235	PDE4D	cAMP-specific 3,5-cyclic phosphodiesterase 4D			M177	21	Alcohol dehydrogenase class-3
M239	PDE4D	cAMP-specific 3,5-cyclic phosphodiesterase 4D			M18	21	Alcohol dehydrogenase class-3
M241	PDE4D	cAMP-specific 3,5-cyclic phosphodiesterase 4D			M180	21	Alcohol dehydrogenase class-3
M242	PDE4D	cAMP-specific 3,5-cyclic phosphodiesterase 4D			M193	21	Alcohol dehydrogenase class-3
M243	PDE4D	cAMP-specific 3,5-cyclic phosphodiesterase 4D			M21	21	Alcohol dehydrogenase class-3
M249	PDE4D	cAMP-specific 3,5-cyclic phosphodiesterase 4D			M217	21	Alcohol dehydrogenase class-3
M250	PDE4D	cAMP-specific 3,5-cyclic phosphodiesterase 4D			M227	21	Alcohol dehydrogenase class-3
M259	PDE4D	cAMP-specific 3,5-cyclic phosphodiesterase 4D			M233	21	Alcohol dehydrogenase class-3
M293	PDE4D	cAMP-specific 3,5-cyclic phosphodiesterase 4D			M234	21	Alcohol dehydrogenase class-3
M294	PDE4D	cAMP-specific 3,5-cyclic phosphodiesterase 4D			M236	21	Alcohol dehydrogenase class-3
M295	PDE4D	cAMP-specific 3,5-cyclic phosphodiesterase 4D			M237	21	Alcohol dehydrogenase class-3
M331	PDE4D	cAMP-specific 3,5-cyclic phosphodiesterase 4D			M238	21	Alcohol dehydrogenase class-3
M36	PDE4D	cAMP-specific 3,5-cyclic phosphodiesterase 4D			M239	21	Alcohol dehydrogenase class-3
M61	PDE4D	cAMP-specific 3,5-cyclic phosphodiesterase 4D			M240	21	Alcohol dehydrogenase class-3
M66	PDE4D	cAMP-specific 3,5-cyclic phosphodiesterase 4D			M242	21	Alcohol dehydrogenase class-3
M68	PDE4D	cAMP-specific 3,5-cyclic phosphodiesterase 4D			M243	21	Alcohol dehydrogenase class-3
M69	PDE4D	cAMP-specific 3,5-cyclic phosphodiesterase 4D			M244	21	Alcohol dehydrogenase class-3
M88	PDE4D	cAMP-specific 3,5-cyclic phosphodiesterase 4D			M245	21	Alcohol dehydrogenase class-3
M99	PDE4D	cAMP-specific 3,5-cyclic phosphodiesterase 4D			M246	21	Alcohol dehydrogenase class-3
MCK	PDE4D	cAMP-specific 3,5-cyclic phosphodiesterase 4D			M258	21	Alcohol dehydrogenase class-3
M106	PPAR-alpha	Peroxisome proliferator-activated receptor alpha			M293	21	Alcohol dehydrogenase class-3
M117	PPAR-alpha	Peroxisome proliferator-activated receptor alpha			M294	21	Alcohol dehydrogenase class-3
M177	PPAR-alpha	Peroxisome proliferator-activated receptor alpha			M295	21	Alcohol dehydrogenase class-3
M316	PPAR-alpha	Peroxisome proliferator-activated receptor alpha			M300	21	Alcohol dehydrogenase class-3
M106	PPAR-delta	Peroxisome proliferator-activated receptor delta			M305	21	Alcohol dehydrogenase class-3
M109	PPAR-delta	Peroxisome proliferator-activated receptor delta			M314	21	Alcohol dehydrogenase class-3
M110	PPAR-delta	Peroxisome proliferator-activated receptor delta			M331	21	Alcohol dehydrogenase class-3
M122	PPAR-delta	Peroxisome proliferator-activated receptor delta			M53	21	Alcohol dehydrogenase class-3
M128	PPAR-delta	Peroxisome proliferator-activated receptor delta			M68	21	Alcohol dehydrogenase class-3
M15	PPAR-delta	Peroxisome proliferator-activated receptor delta			M69	21	Alcohol dehydrogenase class-3
M157	PPAR-delta	Peroxisome proliferator-activated receptor delta			M80	21	Alcohol dehydrogenase class-3
M177	PPAR-delta	Peroxisome proliferator-activated receptor delta			M87	21	Alcohol dehydrogenase class-3
M180	PPAR-delta	Peroxisome proliferator-activated receptor delta			M88	21	Alcohol dehydrogenase class-3
M36	PPAR-delta	Peroxisome proliferator-activated receptor delta			M91	21	Alcohol dehydrogenase class-3
M68	PPAR-delta	Peroxisome proliferator-activated receptor delta			M94	21	Alcohol dehydrogenase class-3
M69	PPAR-delta	Peroxisome proliferator-activated receptor delta			M99	21	Alcohol dehydrogenase class-3
M80	PPAR-delta	Peroxisome proliferator-activated receptor delta			MCK	21	Alcohol dehydrogenase class-3
M91	PPAR-delta	Peroxisome proliferator-activated receptor delta			M18	22	Aldehyde dehydrogenase, mitochondrial
M106	PPAR-gamma	Peroxisome proliferator-activated receptor gamma			M106	23	Aldo-keto reductase family 1 member C1
M109	PPAR-gamma	Peroxisome proliferator-activated receptor gamma			M109	23	Aldo-keto reductase family 1 member C1
M117	PPAR-gamma	Peroxisome proliferator-activated receptor gamma			M110	23	Aldo-keto reductase family 1 member C1
M123	PPAR-gamma	Peroxisome proliferator-activated receptor gamma			M176	23	Aldo-keto reductase family 1 member C1
M128	PPAR-gamma	Peroxisome proliferator-activated receptor gamma			M177	23	Aldo-keto reductase family 1 member C1
M13	PPAR-gamma	Peroxisome proliferator-activated receptor gamma			M180	23	Aldo-keto reductase family 1 member C1
M15	PPAR-gamma	Peroxisome proliferator-activated receptor gamma			M189	23	Aldo-keto reductase family 1 member C1
M151	PPAR-gamma	Peroxisome proliferator-activated receptor gamma			M193	23	Aldo-keto reductase family 1 member C1
M233	PPAR-gamma	Peroxisome proliferator-activated receptor gamma			M227	23	Aldo-keto reductase family 1 member C1
M237	PPAR-gamma	Peroxisome proliferator-activated receptor gamma			M286	23	Aldo-keto reductase family 1 member C1
M242	PPAR-gamma	Peroxisome proliferator-activated receptor gamma			M293	23	Aldo-keto reductase family 1 member C1
M244	PPAR-gamma	Peroxisome proliferator-activated receptor gamma			M300	23	Aldo-keto reductase family 1 member C1
M245	PPAR-gamma	Peroxisome proliferator-activated receptor gamma			M301	23	Aldo-keto reductase family 1 member C1
M250	PPAR-gamma	Peroxisome proliferator-activated receptor gamma			M314	23	Aldo-keto reductase family 1 member C1
M293	PPAR-gamma	Peroxisome proliferator-activated receptor gamma			M320	23	Aldo-keto reductase family 1 member C1
M294	PPAR-gamma	Peroxisome proliferator-activated receptor gamma			M322	23	Aldo-keto reductase family 1 member C1
M327	PPAR-gamma	Peroxisome proliferator-activated receptor gamma			M326	23	Aldo-keto reductase family 1 member C1
M331	PPAR-gamma	Peroxisome proliferator-activated receptor gamma			M327	23	Aldo-keto reductase family 1 member C1
M106	RBP-4	Retinol-binding protein 4			M36	23	Aldo-keto reductase family 1 member C1
M109	RBP-4	Retinol-binding protein 4			M61	23	Aldo-keto reductase family 1 member C1
M110	RBP-4	Retinol-binding protein 4			M66	23	Aldo-keto reductase family 1 member C1
M117	RBP-4	Retinol-binding protein 4			M67	23	Aldo-keto reductase family 1 member C1
M123	RBP-4	Retinol-binding protein 4			M88	23	Aldo-keto reductase family 1 member C1
M128	RBP-4	Retinol-binding protein 4			M98	23	Aldo-keto reductase family 1 member C1
M13	RBP-4	Retinol-binding protein 4			M122	24	Aldo-keto reductase family 1 member C2
M139	RBP-4	Retinol-binding protein 4			M13	24	Aldo-keto reductase family 1 member C2
M167	RBP-4	Retinol-binding protein 4			M139	24	Aldo-keto reductase family 1 member C2
M189	RBP-4	Retinol-binding protein 4			M15	24	Aldo-keto reductase family 1 member C2
M193	RBP-4	Retinol-binding protein 4			M156	24	Aldo-keto reductase family 1 member C2
M206	RBP-4	Retinol-binding protein 4			M17	24	Aldo-keto reductase family 1 member C2
M227	RBP-4	Retinol-binding protein 4			M172	24	Aldo-keto reductase family 1 member C2
M286	RBP-4	Retinol-binding protein 4			M18	24	Aldo-keto reductase family 1 member C2
M300	RBP-4	Retinol-binding protein 4			M180	24	Aldo-keto reductase family 1 member C2
M302	RBP-4	Retinol-binding protein 4			M189	24	Aldo-keto reductase family 1 member C2
M305	RBP-4	Retinol-binding protein 4			M21	24	Aldo-keto reductase family 1 member C2
M314	RBP-4	Retinol-binding protein 4			M217	24	Aldo-keto reductase family 1 member C2
M331	RBP-4	Retinol-binding protein 4			M221	24	Aldo-keto reductase family 1 member C2
M66	RBP-4	Retinol-binding protein 4			M235	24	Aldo-keto reductase family 1 member C2
M67	RBP-4	Retinol-binding protein 4			M237	24	Aldo-keto reductase family 1 member C2
M69	RBP-4	Retinol-binding protein 4			M241	24	Aldo-keto reductase family 1 member C2
M87	RBP-4	Retinol-binding protein 4			M246	24	Aldo-keto reductase family 1 member C2
M88	RBP-4	Retinol-binding protein 4			M248	24	Aldo-keto reductase family 1 member C2
M91	RBP-4	Retinol-binding protein 4			M258	24	Aldo-keto reductase family 1 member C2
M94	RBP-4	Retinol-binding protein 4			M286	24	Aldo-keto reductase family 1 member C2
M99	RBP-4	Retinol-binding protein 4			M293	24	Aldo-keto reductase family 1 member C2
M106	Renin	Renin			M295	24	Aldo-keto reductase family 1 member C2
M109	Renin	Renin			M300	24	Aldo-keto reductase family 1 member C2
M117	Renin	Renin			M301	24	Aldo-keto reductase family 1 member C2
M123	Renin	Renin			M305	24	Aldo-keto reductase family 1 member C2
M128	Renin	Renin			M314	24	Aldo-keto reductase family 1 member C2
M13	Renin	Renin			M320	24	Aldo-keto reductase family 1 member C2
M139	Renin	Renin			M322	24	Aldo-keto reductase family 1 member C2
M148	Renin	Renin			M326	24	Aldo-keto reductase family 1 member C2
M15	Renin	Renin			M327	24	Aldo-keto reductase family 1 member C2
M156	Renin	Renin			M331	24	Aldo-keto reductase family 1 member C2
M176	Renin	Renin			M344	24	Aldo-keto reductase family 1 member C2
M177	Renin	Renin			M36	24	Aldo-keto reductase family 1 member C2
M233	Renin	Renin			M53	24	Aldo-keto reductase family 1 member C2
M234	Renin	Renin			M66	24	Aldo-keto reductase family 1 member C2
M237	Renin	Renin			M67	24	Aldo-keto reductase family 1 member C2
M238	Renin	Renin			M88	24	Aldo-keto reductase family 1 member C2
M240	Renin	Renin			M94	24	Aldo-keto reductase family 1 member C2
M242	Renin	Renin			M98	24	Aldo-keto reductase family 1 member C2
M244	Renin	Renin			MCK	24	Aldo-keto reductase family 1 member C2
M259	Renin	Renin			M106	25	Aldo-keto reductase family 1 member C3
M293	Renin	Renin			M109	25	Aldo-keto reductase family 1 member C3
M295	Renin	Renin			M110	25	Aldo-keto reductase family 1 member C3
M331	Renin	Renin			M117	25	Aldo-keto reductase family 1 member C3
M36	Renin	Renin			M122	25	Aldo-keto reductase family 1 member C3
M66	Renin	Renin			M123	25	Aldo-keto reductase family 1 member C3
M68	Renin	Renin			M128	25	Aldo-keto reductase family 1 member C3
M69	Renin	Renin			M13	25	Aldo-keto reductase family 1 member C3
M87	Renin	Renin			M139	25	Aldo-keto reductase family 1 member C3
M91	Renin	Renin			M148	25	Aldo-keto reductase family 1 member C3
M99	Renin	Renin			M15	25	Aldo-keto reductase family 1 member C3
MCK	Renin	Renin			M156	25	Aldo-keto reductase family 1 member C3
M109	RXR-alpha	Retinoic acid receptor RXR-alpha			M157	25	Aldo-keto reductase family 1 member C3
M117	RXR-alpha	Retinoic acid receptor RXR-alpha			M167	25	Aldo-keto reductase family 1 member C3
M128	RXR-alpha	Retinoic acid receptor RXR-alpha			M17	25	Aldo-keto reductase family 1 member C3
M13	RXR-alpha	Retinoic acid receptor RXR-alpha			M172	25	Aldo-keto reductase family 1 member C3
M139	RXR-alpha	Retinoic acid receptor RXR-alpha			M176	25	Aldo-keto reductase family 1 member C3
M15	RXR-alpha	Retinoic acid receptor RXR-alpha			M18	25	Aldo-keto reductase family 1 member C3
M157	RXR-alpha	Retinoic acid receptor RXR-alpha			M180	25	Aldo-keto reductase family 1 member C3
M172	RXR-alpha	Retinoic acid receptor RXR-alpha			M189	25	Aldo-keto reductase family 1 member C3
M177	RXR-alpha	Retinoic acid receptor RXR-alpha			M21	25	Aldo-keto reductase family 1 member C3
M18	RXR-alpha	Retinoic acid receptor RXR-alpha			M233	25	Aldo-keto reductase family 1 member C3
M233	RXR-alpha	Retinoic acid receptor RXR-alpha			M234	25	Aldo-keto reductase family 1 member C3
M234	RXR-alpha	Retinoic acid receptor RXR-alpha			M236	25	Aldo-keto reductase family 1 member C3
M236	RXR-alpha	Retinoic acid receptor RXR-alpha			M238	25	Aldo-keto reductase family 1 member C3
M237	RXR-alpha	Retinoic acid receptor RXR-alpha			M239	25	Aldo-keto reductase family 1 member C3
M238	RXR-alpha	Retinoic acid receptor RXR-alpha			M240	25	Aldo-keto reductase family 1 member C3
M241	RXR-alpha	Retinoic acid receptor RXR-alpha			M241	25	Aldo-keto reductase family 1 member C3
M243	RXR-alpha	Retinoic acid receptor RXR-alpha			M242	25	Aldo-keto reductase family 1 member C3
M245	RXR-alpha	Retinoic acid receptor RXR-alpha			M243	25	Aldo-keto reductase family 1 member C3
M249	RXR-alpha	Retinoic acid receptor RXR-alpha			M244	25	Aldo-keto reductase family 1 member C3
M250	RXR-alpha	Retinoic acid receptor RXR-alpha			M245	25	Aldo-keto reductase family 1 member C3
M259	RXR-alpha	Retinoic acid receptor RXR-alpha			M247	25	Aldo-keto reductase family 1 member C3
M294	RXR-alpha	Retinoic acid receptor RXR-alpha			M249	25	Aldo-keto reductase family 1 member C3
M322	RXR-alpha	Retinoic acid receptor RXR-alpha			M250	25	Aldo-keto reductase family 1 member C3
M331	RXR-alpha	Retinoic acid receptor RXR-alpha			M259	25	Aldo-keto reductase family 1 member C3
M61	RXR-alpha	Retinoic acid receptor RXR-alpha			M286	25	Aldo-keto reductase family 1 member C3
M66	RXR-alpha	Retinoic acid receptor RXR-alpha			M293	25	Aldo-keto reductase family 1 member C3
M68	RXR-alpha	Retinoic acid receptor RXR-alpha			M294	25	Aldo-keto reductase family 1 member C3
M69	RXR-alpha	Retinoic acid receptor RXR-alpha			M295	25	Aldo-keto reductase family 1 member C3
M87	RXR-alpha	Retinoic acid receptor RXR-alpha			M300	25	Aldo-keto reductase family 1 member C3
M99	RXR-alpha	Retinoic acid receptor RXR-alpha			M301	25	Aldo-keto reductase family 1 member C3
MCK	RXR-alpha	Retinoic acid receptor RXR-alpha			M305	25	Aldo-keto reductase family 1 member C3
M106	RXR-beta	Retinoic acid receptor RXR-beta			M314	25	Aldo-keto reductase family 1 member C3
M109	RXR-beta	Retinoic acid receptor RXR-beta			M316	25	Aldo-keto reductase family 1 member C3
M117	RXR-beta	Retinoic acid receptor RXR-beta			M320	25	Aldo-keto reductase family 1 member C3
M122	RXR-beta	Retinoic acid receptor RXR-beta			M322	25	Aldo-keto reductase family 1 member C3
M128	RXR-beta	Retinoic acid receptor RXR-beta			M326	25	Aldo-keto reductase family 1 member C3
M13	RXR-beta	Retinoic acid receptor RXR-beta			M327	25	Aldo-keto reductase family 1 member C3
M15	RXR-beta	Retinoic acid receptor RXR-beta			M329	25	Aldo-keto reductase family 1 member C3
M151	RXR-beta	Retinoic acid receptor RXR-beta			M331	25	Aldo-keto reductase family 1 member C3
M172	RXR-beta	Retinoic acid receptor RXR-beta			M36	25	Aldo-keto reductase family 1 member C3
M176	RXR-beta	Retinoic acid receptor RXR-beta			M61	25	Aldo-keto reductase family 1 member C3
M177	RXR-beta	Retinoic acid receptor RXR-beta			M66	25	Aldo-keto reductase family 1 member C3
M189	RXR-beta	Retinoic acid receptor RXR-beta			M68	25	Aldo-keto reductase family 1 member C3
M193	RXR-beta	Retinoic acid receptor RXR-beta			M69	25	Aldo-keto reductase family 1 member C3
M233	RXR-beta	Retinoic acid receptor RXR-beta			M80	25	Aldo-keto reductase family 1 member C3
M234	RXR-beta	Retinoic acid receptor RXR-beta			M87	25	Aldo-keto reductase family 1 member C3
M235	RXR-beta	Retinoic acid receptor RXR-beta			M88	25	Aldo-keto reductase family 1 member C3
M236	RXR-beta	Retinoic acid receptor RXR-beta			M91	25	Aldo-keto reductase family 1 member C3
M237	RXR-beta	Retinoic acid receptor RXR-beta			M94	25	Aldo-keto reductase family 1 member C3
M238	RXR-beta	Retinoic acid receptor RXR-beta			M98	25	Aldo-keto reductase family 1 member C3
M239	RXR-beta	Retinoic acid receptor RXR-beta			M99	25	Aldo-keto reductase family 1 member C3
M240	RXR-beta	Retinoic acid receptor RXR-beta			M106	26	Aldose reductase
M241	RXR-beta	Retinoic acid receptor RXR-beta			M110	26	Aldose reductase
M242	RXR-beta	Retinoic acid receptor RXR-beta			M117	26	Aldose reductase
M244	RXR-beta	Retinoic acid receptor RXR-beta			M122	26	Aldose reductase
M249	RXR-beta	Retinoic acid receptor RXR-beta			M128	26	Aldose reductase
M252	RXR-beta	Retinoic acid receptor RXR-beta			M13	26	Aldose reductase
M258	RXR-beta	Retinoic acid receptor RXR-beta			M139	26	Aldose reductase
M314	RXR-beta	Retinoic acid receptor RXR-beta			M148	26	Aldose reductase
M320	RXR-beta	Retinoic acid receptor RXR-beta			M15	26	Aldose reductase
M322	RXR-beta	Retinoic acid receptor RXR-beta			M151	26	Aldose reductase
M331	RXR-beta	Retinoic acid receptor RXR-beta			M156	26	Aldose reductase
M61	RXR-beta	Retinoic acid receptor RXR-beta			M157	26	Aldose reductase
M66	RXR-beta	Retinoic acid receptor RXR-beta			M17	26	Aldose reductase
M68	RXR-beta	Retinoic acid receptor RXR-beta			M176	26	Aldose reductase
M69	RXR-beta	Retinoic acid receptor RXR-beta			M18	26	Aldose reductase
M80	RXR-beta	Retinoic acid receptor RXR-beta			M180	26	Aldose reductase
M87	RXR-beta	Retinoic acid receptor RXR-beta			M189	26	Aldose reductase
M91	RXR-beta	Retinoic acid receptor RXR-beta			M193	26	Aldose reductase
M99	RXR-beta	Retinoic acid receptor RXR-beta			M21	26	Aldose reductase
MCK	RXR-beta	Retinoic acid receptor RXR-beta			M217	26	Aldose reductase
M106	sPLA2-IIA	Phospholipase A2, membrane associated			M233	26	Aldose reductase
M109	sPLA2-IIA	Phospholipase A2, membrane associated			M234	26	Aldose reductase
M110	sPLA2-IIA	Phospholipase A2, membrane associated			M235	26	Aldose reductase
M117	sPLA2-IIA	Phospholipase A2, membrane associated			M236	26	Aldose reductase
M128	sPLA2-IIA	Phospholipase A2, membrane associated			M237	26	Aldose reductase
M13	sPLA2-IIA	Phospholipase A2, membrane associated			M238	26	Aldose reductase
M139	sPLA2-IIA	Phospholipase A2, membrane associated			M239	26	Aldose reductase
M15	sPLA2-IIA	Phospholipase A2, membrane associated			M240	26	Aldose reductase
M151	sPLA2-IIA	Phospholipase A2, membrane associated			M241	26	Aldose reductase
M156	sPLA2-IIA	Phospholipase A2, membrane associated			M242	26	Aldose reductase
M157	sPLA2-IIA	Phospholipase A2, membrane associated			M243	26	Aldose reductase
M167	sPLA2-IIA	Phospholipase A2, membrane associated			M244	26	Aldose reductase
M17	sPLA2-IIA	Phospholipase A2, membrane associated			M245	26	Aldose reductase
M176	sPLA2-IIA	Phospholipase A2, membrane associated			M246	26	Aldose reductase
M177	sPLA2-IIA	Phospholipase A2, membrane associated			M247	26	Aldose reductase
M180	sPLA2-IIA	Phospholipase A2, membrane associated			M249	26	Aldose reductase
M193	sPLA2-IIA	Phospholipase A2, membrane associated			M250	26	Aldose reductase
M230	sPLA2-IIA	Phospholipase A2, membrane associated			M252	26	Aldose reductase
M233	sPLA2-IIA	Phospholipase A2, membrane associated			M258	26	Aldose reductase
M235	sPLA2-IIA	Phospholipase A2, membrane associated			M286	26	Aldose reductase
M241	sPLA2-IIA	Phospholipase A2, membrane associated			M293	26	Aldose reductase
M245	sPLA2-IIA	Phospholipase A2, membrane associated			M294	26	Aldose reductase
M286	sPLA2-IIA	Phospholipase A2, membrane associated			M295	26	Aldose reductase
M300	sPLA2-IIA	Phospholipase A2, membrane associated			M300	26	Aldose reductase
M305	sPLA2-IIA	Phospholipase A2, membrane associated			M301	26	Aldose reductase
M316	sPLA2-IIA	Phospholipase A2, membrane associated			M314	26	Aldose reductase
M329	sPLA2-IIA	Phospholipase A2, membrane associated			M320	26	Aldose reductase
M331	sPLA2-IIA	Phospholipase A2, membrane associated			M329	26	Aldose reductase
M69	sPLA2-IIA	Phospholipase A2, membrane associated			M331	26	Aldose reductase
M91	sPLA2-IIA	Phospholipase A2, membrane associated			M36	26	Aldose reductase
MCK	sPLA2-IIA	Phospholipase A2, membrane associated			M53	26	Aldose reductase
M109	TGF-β1R	TGF-beta receptor type-1			M66	26	Aldose reductase
M110	TGF-β1R	TGF-beta receptor type-1			M68	26	Aldose reductase
M128	TGF-β1R	TGF-beta receptor type-1			M69	26	Aldose reductase
M15	TGF-β1R	TGF-beta receptor type-1			M80	26	Aldose reductase
M156	TGF-β1R	TGF-beta receptor type-1			M87	26	Aldose reductase
M177	TGF-β1R	TGF-beta receptor type-1			M88	26	Aldose reductase
M180	TGF-β1R	TGF-beta receptor type-1			M91	26	Aldose reductase
M259	TGF-β1R	TGF-beta receptor type-1			M94	26	Aldose reductase
M331	TGF-β1R	TGF-beta receptor type-1			M98	26	Aldose reductase
M68	TGF-β1R	TGF-beta receptor type-1			M99	26	Aldose reductase
M69	TGF-β1R	TGF-beta receptor type-1			MCK	26	Aldose reductase
M91	TGF-β1R	TGF-beta receptor type-1			M13	27	Alpha-1-antitrypsin
MCK	TGF-β1R	TGF-beta receptor type-1			M193	27	Alpha-1-antitrypsin
M106	VDR	Vitamin D3 receptor			M21	27	Alpha-1-antitrypsin
M109	VDR	Vitamin D3 receptor			M227	27	Alpha-1-antitrypsin
M110	VDR	Vitamin D3 receptor			M233	27	Alpha-1-antitrypsin
M117	VDR	Vitamin D3 receptor			M234	27	Alpha-1-antitrypsin
M122	VDR	Vitamin D3 receptor			M236	27	Alpha-1-antitrypsin
M123	VDR	Vitamin D3 receptor			M237	27	Alpha-1-antitrypsin
M128	VDR	Vitamin D3 receptor			M238	27	Alpha-1-antitrypsin
M13	VDR	Vitamin D3 receptor			M239	27	Alpha-1-antitrypsin
M139	VDR	Vitamin D3 receptor			M240	27	Alpha-1-antitrypsin
M15	VDR	Vitamin D3 receptor			M241	27	Alpha-1-antitrypsin
M156	VDR	Vitamin D3 receptor			M242	27	Alpha-1-antitrypsin
M167	VDR	Vitamin D3 receptor			M243	27	Alpha-1-antitrypsin
M17	VDR	Vitamin D3 receptor			M244	27	Alpha-1-antitrypsin
M176	VDR	Vitamin D3 receptor			M245	27	Alpha-1-antitrypsin
M177	VDR	Vitamin D3 receptor			M246	27	Alpha-1-antitrypsin
M18	VDR	Vitamin D3 receptor			M247	27	Alpha-1-antitrypsin
M180	VDR	Vitamin D3 receptor			M249	27	Alpha-1-antitrypsin
M205	VDR	Vitamin D3 receptor			M250	27	Alpha-1-antitrypsin
M206	VDR	Vitamin D3 receptor			M252	27	Alpha-1-antitrypsin
M21	VDR	Vitamin D3 receptor			M300	27	Alpha-1-antitrypsin
M227	VDR	Vitamin D3 receptor			M301	27	Alpha-1-antitrypsin
M286	VDR	Vitamin D3 receptor			M314	27	Alpha-1-antitrypsin
M294	VDR	Vitamin D3 receptor			M36	27	Alpha-1-antitrypsin
M295	VDR	Vitamin D3 receptor			M91	27	Alpha-1-antitrypsin
M300	VDR	Vitamin D3 receptor			M98	27	Alpha-1-antitrypsin
M301	VDR	Vitamin D3 receptor			MCK	27	Alpha-1-antitrypsin
M302	VDR	Vitamin D3 receptor			M21	28	Alpha-amylase 1
M305	VDR	Vitamin D3 receptor			M237	28	Alpha-amylase 1
M314	VDR	Vitamin D3 receptor			M238	28	Alpha-amylase 1
M331	VDR	Vitamin D3 receptor			M106	29	Alpha-tocopherol transfer protein
M36	VDR	Vitamin D3 receptor			M109	29	Alpha-tocopherol transfer protein
M66	VDR	Vitamin D3 receptor			M110	29	Alpha-tocopherol transfer protein
M67	VDR	Vitamin D3 receptor			M117	29	Alpha-tocopherol transfer protein
M68	VDR	Vitamin D3 receptor			M122	29	Alpha-tocopherol transfer protein
M80	VDR	Vitamin D3 receptor			M123	29	Alpha-tocopherol transfer protein
M88	VDR	Vitamin D3 receptor			M128	29	Alpha-tocopherol transfer protein
M91	VDR	Vitamin D3 receptor			M13	29	Alpha-tocopherol transfer protein
M94	VDR	Vitamin D3 receptor			M139	29	Alpha-tocopherol transfer protein
M95	VDR	Vitamin D3 receptor			M15	29	Alpha-tocopherol transfer protein
M98	VDR	Vitamin D3 receptor			M151	29	Alpha-tocopherol transfer protein
M99	VDR	Vitamin D3 receptor			M156	29	Alpha-tocopherol transfer protein
M13	VEGFR-2	Vascular endothelial growth factor receptor 2			M167	29	Alpha-tocopherol transfer protein
M148	VEGFR-2	Vascular endothelial growth factor receptor 2			M17	29	Alpha-tocopherol transfer protein
M151	VEGFR-2	Vascular endothelial growth factor receptor 2			M172	29	Alpha-tocopherol transfer protein
M233	VEGFR-2	Vascular endothelial growth factor receptor 2			M176	29	Alpha-tocopherol transfer protein
M234	VEGFR-2	Vascular endothelial growth factor receptor 2			M177	29	Alpha-tocopherol transfer protein
M239	VEGFR-2	Vascular endothelial growth factor receptor 2			M180	29	Alpha-tocopherol transfer protein
M244	VEGFR-2	Vascular endothelial growth factor receptor 2			M189	29	Alpha-tocopherol transfer protein
M286	VEGFR-2	Vascular endothelial growth factor receptor 2			M193	29	Alpha-tocopherol transfer protein
M293	VEGFR-2	Vascular endothelial growth factor receptor 2			M205	29	Alpha-tocopherol transfer protein
M294	VEGFR-2	Vascular endothelial growth factor receptor 2			M206	29	Alpha-tocopherol transfer protein
M329	VEGFR-2	Vascular endothelial growth factor receptor 2			M227	29	Alpha-tocopherol transfer protein
M331	VEGFR-2	Vascular endothelial growth factor receptor 2			M233	29	Alpha-tocopherol transfer protein
M68	VEGFR-2	Vascular endothelial growth factor receptor 2			M234	29	Alpha-tocopherol transfer protein
					M235	29	Alpha-tocopherol transfer protein
					M236	29	Alpha-tocopherol transfer protein
					M237	29	Alpha-tocopherol transfer protein
					M238	29	Alpha-tocopherol transfer protein
					M239	29	Alpha-tocopherol transfer protein
					M240	29	Alpha-tocopherol transfer protein
					M241	29	Alpha-tocopherol transfer protein
					M242	29	Alpha-tocopherol transfer protein
					M243	29	Alpha-tocopherol transfer protein
					M244	29	Alpha-tocopherol transfer protein
					M245	29	Alpha-tocopherol transfer protein
					M246	29	Alpha-tocopherol transfer protein
					M247	29	Alpha-tocopherol transfer protein
					M249	29	Alpha-tocopherol transfer protein
					M250	29	Alpha-tocopherol transfer protein
					M252	29	Alpha-tocopherol transfer protein
					M286	29	Alpha-tocopherol transfer protein
					M293	29	Alpha-tocopherol transfer protein
					M294	29	Alpha-tocopherol transfer protein
					M300	29	Alpha-tocopherol transfer protein
					M301	29	Alpha-tocopherol transfer protein
					M302	29	Alpha-tocopherol transfer protein
					M305	29	Alpha-tocopherol transfer protein
					M314	29	Alpha-tocopherol transfer protein
					M320	29	Alpha-tocopherol transfer protein
					M322	29	Alpha-tocopherol transfer protein
					M326	29	Alpha-tocopherol transfer protein
					M327	29	Alpha-tocopherol transfer protein
					M331	29	Alpha-tocopherol transfer protein
					M36	29	Alpha-tocopherol transfer protein
					M61	29	Alpha-tocopherol transfer protein
					M66	29	Alpha-tocopherol transfer protein
					M68	29	Alpha-tocopherol transfer protein
					M69	29	Alpha-tocopherol transfer protein
					M80	29	Alpha-tocopherol transfer protein
					M87	29	Alpha-tocopherol transfer protein
					M88	29	Alpha-tocopherol transfer protein
					M91	29	Alpha-tocopherol transfer protein
					M94	29	Alpha-tocopherol transfer protein
					M98	29	Alpha-tocopherol transfer protein
					M99	29	Alpha-tocopherol transfer protein
					MCK	29	Alpha-tocopherol transfer protein
					M148	30	Amine oxidase [flavin-containing] A
					M189	30	Amine oxidase [flavin-containing] A
					M193	30	Amine oxidase [flavin-containing] A
					M227	30	Amine oxidase [flavin-containing] A
					M230	30	Amine oxidase [flavin-containing] A
					M286	30	Amine oxidase [flavin-containing] A
					M300	30	Amine oxidase [flavin-containing] A
					M301	30	Amine oxidase [flavin-containing] A
					M314	30	Amine oxidase [flavin-containing] A
					M98	30	Amine oxidase [flavin-containing] A
					MCK	30	Amine oxidase [flavin-containing] A
					M106	31	Amine oxidase [flavin-containing] B
					M109	31	Amine oxidase [flavin-containing] B
					M110	31	Amine oxidase [flavin-containing] B
					M117	31	Amine oxidase [flavin-containing] B
					M123	31	Amine oxidase [flavin-containing] B
					M128	31	Amine oxidase [flavin-containing] B
					M13	31	Amine oxidase [flavin-containing] B
					M139	31	Amine oxidase [flavin-containing] B
					M15	31	Amine oxidase [flavin-containing] B
					M156	31	Amine oxidase [flavin-containing] B
					M157	31	Amine oxidase [flavin-containing] B
					M167	31	Amine oxidase [flavin-containing] B
					M17	31	Amine oxidase [flavin-containing] B
					M172	31	Amine oxidase [flavin-containing] B
					M176	31	Amine oxidase [flavin-containing] B
					M177	31	Amine oxidase [flavin-containing] B
					M180	31	Amine oxidase [flavin-containing] B
					M189	31	Amine oxidase [flavin-containing] B
					M193	31	Amine oxidase [flavin-containing] B
					M206	31	Amine oxidase [flavin-containing] B
					M21	31	Amine oxidase [flavin-containing] B
					M227	31	Amine oxidase [flavin-containing] B
					M233	31	Amine oxidase [flavin-containing] B
					M234	31	Amine oxidase [flavin-containing] B
					M235	31	Amine oxidase [flavin-containing] B
					M236	31	Amine oxidase [flavin-containing] B
					M237	31	Amine oxidase [flavin-containing] B
					M238	31	Amine oxidase [flavin-containing] B
					M239	31	Amine oxidase [flavin-containing] B
					M240	31	Amine oxidase [flavin-containing] B
					M241	31	Amine oxidase [flavin-containing] B
					M242	31	Amine oxidase [flavin-containing] B
					M243	31	Amine oxidase [flavin-containing] B
					M244	31	Amine oxidase [flavin-containing] B
					M245	31	Amine oxidase [flavin-containing] B
					M246	31	Amine oxidase [flavin-containing] B
					M247	31	Amine oxidase [flavin-containing] B
					M249	31	Amine oxidase [flavin-containing] B
					M250	31	Amine oxidase [flavin-containing] B
					M252	31	Amine oxidase [flavin-containing] B
					M286	31	Amine oxidase [flavin-containing] B
					M293	31	Amine oxidase [flavin-containing] B
					M294	31	Amine oxidase [flavin-containing] B
					M300	31	Amine oxidase [flavin-containing] B
					M301	31	Amine oxidase [flavin-containing] B
					M302	31	Amine oxidase [flavin-containing] B
					M305	31	Amine oxidase [flavin-containing] B
					M314	31	Amine oxidase [flavin-containing] B
					M320	31	Amine oxidase [flavin-containing] B
					M322	31	Amine oxidase [flavin-containing] B
					M326	31	Amine oxidase [flavin-containing] B
					M327	31	Amine oxidase [flavin-containing] B
					M331	31	Amine oxidase [flavin-containing] B
					M36	31	Amine oxidase [flavin-containing] B
					M61	31	Amine oxidase [flavin-containing] B
					M66	31	Amine oxidase [flavin-containing] B
					M68	31	Amine oxidase [flavin-containing] B
					M69	31	Amine oxidase [flavin-containing] B
					M80	31	Amine oxidase [flavin-containing] B
					M87	31	Amine oxidase [flavin-containing] B
					M88	31	Amine oxidase [flavin-containing] B
					M91	31	Amine oxidase [flavin-containing] B
					M94	31	Amine oxidase [flavin-containing] B
					M98	31	Amine oxidase [flavin-containing] B
					M99	31	Amine oxidase [flavin-containing] B
					MCK	31	Amine oxidase [flavin-containing] B
					M106	32	Androgen receptor
					M109	32	Androgen receptor
					M110	32	Androgen receptor
					M117	32	Androgen receptor
					M122	32	Androgen receptor
					M123	32	Androgen receptor
					M128	32	Androgen receptor
					M13	32	Androgen receptor
					M139	32	Androgen receptor
					M15	32	Androgen receptor
					M151	32	Androgen receptor
					M156	32	Androgen receptor
					M167	32	Androgen receptor
					M17	32	Androgen receptor
					M172	32	Androgen receptor
					M176	32	Androgen receptor
					M177	32	Androgen receptor
					M18	32	Androgen receptor
					M180	32	Androgen receptor
					M189	32	Androgen receptor
					M193	32	Androgen receptor
					M2	32	Androgen receptor
					M206	32	Androgen receptor
					M21	32	Androgen receptor
					M227	32	Androgen receptor
					M233	32	Androgen receptor
					M234	32	Androgen receptor
					M235	32	Androgen receptor
					M236	32	Androgen receptor
					M237	32	Androgen receptor
					M238	32	Androgen receptor
					M239	32	Androgen receptor
					M240	32	Androgen receptor
					M241	32	Androgen receptor
					M242	32	Androgen receptor
					M243	32	Androgen receptor
					M244	32	Androgen receptor
					M245	32	Androgen receptor
					M246	32	Androgen receptor
					M247	32	Androgen receptor
					M249	32	Androgen receptor
					M250	32	Androgen receptor
					M259	32	Androgen receptor
					M286	32	Androgen receptor
					M293	32	Androgen receptor
					M294	32	Androgen receptor
					M295	32	Androgen receptor
					M300	32	Androgen receptor
					M301	32	Androgen receptor
					M302	32	Androgen receptor
					M305	32	Androgen receptor
					M314	32	Androgen receptor
					M316	32	Androgen receptor
					M320	32	Androgen receptor
					M322	32	Androgen receptor
					M326	32	Androgen receptor
					M327	32	Androgen receptor
					M329	32	Androgen receptor
					M331	32	Androgen receptor
					M36	32	Androgen receptor
					M61	32	Androgen receptor
					M66	32	Androgen receptor
					M67	32	Androgen receptor
					M68	32	Androgen receptor
					M69	32	Androgen receptor
					M80	32	Androgen receptor
					M87	32	Androgen receptor
					M88	32	Androgen receptor
					M91	32	Androgen receptor
					M94	32	Androgen receptor
					M98	32	Androgen receptor
					M99	32	Androgen receptor
					MCK	32	Androgen receptor
					M148	33	Angiogenin
					M151	33	Angiogenin
					M157	33	Angiogenin
					M21	33	Angiogenin
					M230	33	Angiogenin
					M235	33	Angiogenin
					M236	33	Angiogenin
					M237	33	Angiogenin
					M239	33	Angiogenin
					M244	33	Angiogenin
					M247	33	Angiogenin
					M249	33	Angiogenin
					M252	33	Angiogenin
					M259	33	Angiogenin
					MCK	33	Angiogenin
					M106	34	Angiopoietin-1 receptor
					M109	34	Angiopoietin-1 receptor
					M110	34	Angiopoietin-1 receptor
					M117	34	Angiopoietin-1 receptor
					M122	34	Angiopoietin-1 receptor
					M123	34	Angiopoietin-1 receptor
					M128	34	Angiopoietin-1 receptor
					M139	34	Angiopoietin-1 receptor
					M15	34	Angiopoietin-1 receptor
					M167	34	Angiopoietin-1 receptor
					M17	34	Angiopoietin-1 receptor
					M176	34	Angiopoietin-1 receptor
					M177	34	Angiopoietin-1 receptor
					M18	34	Angiopoietin-1 receptor
					M180	34	Angiopoietin-1 receptor
					M227	34	Angiopoietin-1 receptor
					M233	34	Angiopoietin-1 receptor
					M237	34	Angiopoietin-1 receptor
					M240	34	Angiopoietin-1 receptor
					M242	34	Angiopoietin-1 receptor
					M243	34	Angiopoietin-1 receptor
					M245	34	Angiopoietin-1 receptor
					M246	34	Angiopoietin-1 receptor
					M250	34	Angiopoietin-1 receptor
					M258	34	Angiopoietin-1 receptor
					M259	34	Angiopoietin-1 receptor
					M286	34	Angiopoietin-1 receptor
					M293	34	Angiopoietin-1 receptor
					M294	34	Angiopoietin-1 receptor
					M295	34	Angiopoietin-1 receptor
					M300	34	Angiopoietin-1 receptor
					M322	34	Angiopoietin-1 receptor
					M331	34	Angiopoietin-1 receptor
					M66	34	Angiopoietin-1 receptor
					M68	34	Angiopoietin-1 receptor
					M69	34	Angiopoietin-1 receptor
					M80	34	Angiopoietin-1 receptor
					M87	34	Angiopoietin-1 receptor
					M88	34	Angiopoietin-1 receptor
					M91	34	Angiopoietin-1 receptor
					M99	34	Angiopoietin-1 receptor
					MCK	34	Angiopoietin-1 receptor
					M13	35	Angiotensin-converting enzyme
					M139	35	Angiotensin-converting enzyme
					M230	35	Angiotensin-converting enzyme
					M242	35	Angiotensin-converting enzyme
					M258	35	Angiotensin-converting enzyme
					M259	35	Angiotensin-converting enzyme
					M286	35	Angiotensin-converting enzyme
					M316	35	Angiotensin-converting enzyme
					M331	35	Angiotensin-converting enzyme
					M53	35	Angiotensin-converting enzyme
					M230	36	Angiotensin-converting enzyme 2
					M15	37	Annexin A5
					M246	37	Annexin A5
					M250	37	Annexin A5
					M88	37	Annexin A5
					M107	38	Antigen peptide transporter 1
					M148	38	Antigen peptide transporter 1
					M151	38	Antigen peptide transporter 1
					M156	38	Antigen peptide transporter 1
					M157	38	Antigen peptide transporter 1
					M18	38	Antigen peptide transporter 1
					M2	38	Antigen peptide transporter 1
					M21	38	Antigen peptide transporter 1
					M230	38	Antigen peptide transporter 1
					M235	38	Antigen peptide transporter 1
					M236	38	Antigen peptide transporter 1
					M237	38	Antigen peptide transporter 1
					M238	38	Antigen peptide transporter 1
					M241	38	Antigen peptide transporter 1
					M243	38	Antigen peptide transporter 1
					M245	38	Antigen peptide transporter 1
					M247	38	Antigen peptide transporter 1
					M250	38	Antigen peptide transporter 1
					M252	38	Antigen peptide transporter 1
					M295	38	Antigen peptide transporter 1
					M193	39	Apolipoprotein A-II
					M300	39	Apolipoprotein A-II
					M301	39	Apolipoprotein A-II
					M314	39	Apolipoprotein A-II
					M98	39	Apolipoprotein A-II
					M107	40	Apoptotic protease-activating factor 1
					M139	40	Apoptotic protease-activating factor 1
					M148	40	Apoptotic protease-activating factor 1
					M151	40	Apoptotic protease-activating factor 1
					M156	40	Apoptotic protease-activating factor 1
					M157	40	Apoptotic protease-activating factor 1
					M2	40	Apoptotic protease-activating factor 1
					M21	40	Apoptotic protease-activating factor 1
					M230	40	Apoptotic protease-activating factor 1
					M235	40	Apoptotic protease-activating factor 1
					M236	40	Apoptotic protease-activating factor 1
					M237	40	Apoptotic protease-activating factor 1
					M238	40	Apoptotic protease-activating factor 1
					M241	40	Apoptotic protease-activating factor 1
					M243	40	Apoptotic protease-activating factor 1
					M244	40	Apoptotic protease-activating factor 1
					M247	40	Apoptotic protease-activating factor 1
					M250	40	Apoptotic protease-activating factor 1
					M252	40	Apoptotic protease-activating factor 1
					M295	40	Apoptotic protease-activating factor 1
					M148	41	Arginase-1
					M230	41	Arginase-1
					M258	41	Arginase-1
					M53	41	Arginase-1
					M239	42	Arginase-2, mitochondrial
					M244	42	Arginase-2, mitochondrial
					M230	43	Arylsulfatase A
					M128	44	B transferase
					M239	44	B transferase
					M242	44	B transferase
					M252	44	B transferase
					M295	44	B transferase
					M156	45	Baculoviral IAP repeat-containing protein 4
					M172	45	Baculoviral IAP repeat-containing protein 4
					M241	45	Baculoviral IAP repeat-containing protein 4
					M246	45	Baculoviral IAP repeat-containing protein 4
					M247	45	Baculoviral IAP repeat-containing protein 4
					M259	45	Baculoviral IAP repeat-containing protein 4
					M293	45	Baculoviral IAP repeat-containing protein 4
					M53	45	Baculoviral IAP repeat-containing protein 4
					M110	46	Baculoviral IAP repeat-containing protein 7
					M139	46	Baculoviral IAP repeat-containing protein 7
					M15	46	Baculoviral IAP repeat-containing protein 7
					M156	46	Baculoviral IAP repeat-containing protein 7
					M17	46	Baculoviral IAP repeat-containing protein 7
					M176	46	Baculoviral IAP repeat-containing protein 7
					M177	46	Baculoviral IAP repeat-containing protein 7
					M18	46	Baculoviral IAP repeat-containing protein 7
					M180	46	Baculoviral IAP repeat-containing protein 7
					M21	46	Baculoviral IAP repeat-containing protein 7
					M233	46	Baculoviral IAP repeat-containing protein 7
					M235	46	Baculoviral IAP repeat-containing protein 7
					M236	46	Baculoviral IAP repeat-containing protein 7
					M239	46	Baculoviral IAP repeat-containing protein 7
					M241	46	Baculoviral IAP repeat-containing protein 7
					M242	46	Baculoviral IAP repeat-containing protein 7
					M245	46	Baculoviral IAP repeat-containing protein 7
					M246	46	Baculoviral IAP repeat-containing protein 7
					M250	46	Baculoviral IAP repeat-containing protein 7
					M258	46	Baculoviral IAP repeat-containing protein 7
					M286	46	Baculoviral IAP repeat-containing protein 7
					M293	46	Baculoviral IAP repeat-containing protein 7
					M294	46	Baculoviral IAP repeat-containing protein 7
					M295	46	Baculoviral IAP repeat-containing protein 7
					M320	46	Baculoviral IAP repeat-containing protein 7
					M322	46	Baculoviral IAP repeat-containing protein 7
					M326	46	Baculoviral IAP repeat-containing protein 7
					M327	46	Baculoviral IAP repeat-containing protein 7
					M69	46	Baculoviral IAP repeat-containing protein 7
					M98	46	Baculoviral IAP repeat-containing protein 7
					MCK	46	Baculoviral IAP repeat-containing protein 7
					M106	47	Basic fibroblast growth factor receptor 1
					M117	47	Basic fibroblast growth factor receptor 1
					M122	47	Basic fibroblast growth factor receptor 1
					M123	47	Basic fibroblast growth factor receptor 1
					M128	47	Basic fibroblast growth factor receptor 1
					M13	47	Basic fibroblast growth factor receptor 1
					M139	47	Basic fibroblast growth factor receptor 1
					M148	47	Basic fibroblast growth factor receptor 1
					M15	47	Basic fibroblast growth factor receptor 1
					M172	47	Basic fibroblast growth factor receptor 1
					M176	47	Basic fibroblast growth factor receptor 1
					M177	47	Basic fibroblast growth factor receptor 1
					M18	47	Basic fibroblast growth factor receptor 1
					M180	47	Basic fibroblast growth factor receptor 1
					M189	47	Basic fibroblast growth factor receptor 1
					M193	47	Basic fibroblast growth factor receptor 1
					M2	47	Basic fibroblast growth factor receptor 1
					M206	47	Basic fibroblast growth factor receptor 1
					M227	47	Basic fibroblast growth factor receptor 1
					M233	47	Basic fibroblast growth factor receptor 1
					M286	47	Basic fibroblast growth factor receptor 1
					M294	47	Basic fibroblast growth factor receptor 1
					M295	47	Basic fibroblast growth factor receptor 1
					M300	47	Basic fibroblast growth factor receptor 1
					M301	47	Basic fibroblast growth factor receptor 1
					M305	47	Basic fibroblast growth factor receptor 1
					M314	47	Basic fibroblast growth factor receptor 1
					M322	47	Basic fibroblast growth factor receptor 1
					M326	47	Basic fibroblast growth factor receptor 1
					M327	47	Basic fibroblast growth factor receptor 1
					M331	47	Basic fibroblast growth factor receptor 1
					M36	47	Basic fibroblast growth factor receptor 1
					M61	47	Basic fibroblast growth factor receptor 1
					M67	47	Basic fibroblast growth factor receptor 1
					M68	47	Basic fibroblast growth factor receptor 1
					M69	47	Basic fibroblast growth factor receptor 1
					M80	47	Basic fibroblast growth factor receptor 1
					M87	47	Basic fibroblast growth factor receptor 1
					M88	47	Basic fibroblast growth factor receptor 1
					M91	47	Basic fibroblast growth factor receptor 1
					M94	47	Basic fibroblast growth factor receptor 1
					M98	47	Basic fibroblast growth factor receptor 1
					M99	47	Basic fibroblast growth factor receptor 1
					MCK	47	Basic fibroblast growth factor receptor 1
					M13	48	Bcl-2-like protein 1
					M15	48	Bcl-2-like protein 1
					M157	48	Bcl-2-like protein 1
					M240	48	Bcl-2-like protein 1
					M243	48	Bcl-2-like protein 1
					M249	48	Bcl-2-like protein 1
					M250	48	Bcl-2-like protein 1
					M293	48	Bcl-2-like protein 1
					M156	49	Beta-hexosaminidase beta chain
					M21	49	Beta-hexosaminidase beta chain
					M230	49	Beta-hexosaminidase beta chain
					M233	49	Beta-hexosaminidase beta chain
					M234	49	Beta-hexosaminidase beta chain
					M235	49	Beta-hexosaminidase beta chain
					M236	49	Beta-hexosaminidase beta chain
					M237	49	Beta-hexosaminidase beta chain
					M238	49	Beta-hexosaminidase beta chain
					M239	49	Beta-hexosaminidase beta chain
					M240	49	Beta-hexosaminidase beta chain
					M242	49	Beta-hexosaminidase beta chain
					M244	49	Beta-hexosaminidase beta chain
					M245	49	Beta-hexosaminidase beta chain
					M246	49	Beta-hexosaminidase beta chain
					M247	49	Beta-hexosaminidase beta chain
					M249	49	Beta-hexosaminidase beta chain
					M252	49	Beta-hexosaminidase beta chain
					M295	49	Beta-hexosaminidase beta chain
					MCK	49	Beta-hexosaminidase beta chain
					M236	50	Beta-hexosaminidase subunit beta
					M242	50	Beta-hexosaminidase subunit beta
					M295	50	Beta-hexosaminidase subunit beta
					M13	51	Betaine--homocysteine S-methyltransferase 1
					M139	51	Betaine--homocysteine S-methyltransferase 1
					M156	51	Betaine--homocysteine S-methyltransferase 1
					M176	51	Betaine--homocysteine S-methyltransferase 1
					M177	51	Betaine--homocysteine S-methyltransferase 1
					M180	51	Betaine--homocysteine S-methyltransferase 1
					M21	51	Betaine--homocysteine S-methyltransferase 1
					M241	51	Betaine--homocysteine S-methyltransferase 1
					M295	51	Betaine--homocysteine S-methyltransferase 1
					M36	51	Betaine--homocysteine S-methyltransferase 1
					M66	51	Betaine--homocysteine S-methyltransferase 1
					M91	51	Betaine--homocysteine S-methyltransferase 1
					M106	52	Beta-secretase 1
					M109	52	Beta-secretase 1
					M110	52	Beta-secretase 1
					M117	52	Beta-secretase 1
					M122	52	Beta-secretase 1
					M123	52	Beta-secretase 1
					M128	52	Beta-secretase 1
					M13	52	Beta-secretase 1
					M139	52	Beta-secretase 1
					M148	52	Beta-secretase 1
					M15	52	Beta-secretase 1
					M151	52	Beta-secretase 1
					M156	52	Beta-secretase 1
					M157	52	Beta-secretase 1
					M17	52	Beta-secretase 1
					M172	52	Beta-secretase 1
					M176	52	Beta-secretase 1
					M177	52	Beta-secretase 1
					M18	52	Beta-secretase 1
					M180	52	Beta-secretase 1
					M189	52	Beta-secretase 1
					M193	52	Beta-secretase 1
					M2	52	Beta-secretase 1
					M21	52	Beta-secretase 1
					M217	52	Beta-secretase 1
					M227	52	Beta-secretase 1
					M230	52	Beta-secretase 1
					M233	52	Beta-secretase 1
					M234	52	Beta-secretase 1
					M235	52	Beta-secretase 1
					M236	52	Beta-secretase 1
					M237	52	Beta-secretase 1
					M238	52	Beta-secretase 1
					M239	52	Beta-secretase 1
					M240	52	Beta-secretase 1
					M241	52	Beta-secretase 1
					M242	52	Beta-secretase 1
					M243	52	Beta-secretase 1
					M244	52	Beta-secretase 1
					M245	52	Beta-secretase 1
					M246	52	Beta-secretase 1
					M247	52	Beta-secretase 1
					M248	52	Beta-secretase 1
					M249	52	Beta-secretase 1
					M250	52	Beta-secretase 1
					M252	52	Beta-secretase 1
					M258	52	Beta-secretase 1
					M259	52	Beta-secretase 1
					M286	52	Beta-secretase 1
					M293	52	Beta-secretase 1
					M294	52	Beta-secretase 1
					M295	52	Beta-secretase 1
					M300	52	Beta-secretase 1
					M301	52	Beta-secretase 1
					M314	52	Beta-secretase 1
					M316	52	Beta-secretase 1
					M320	52	Beta-secretase 1
					M322	52	Beta-secretase 1
					M326	52	Beta-secretase 1
					M327	52	Beta-secretase 1
					M329	52	Beta-secretase 1
					M331	52	Beta-secretase 1
					M36	52	Beta-secretase 1
					M53	52	Beta-secretase 1
					M66	52	Beta-secretase 1
					M67	52	Beta-secretase 1
					M68	52	Beta-secretase 1
					M69	52	Beta-secretase 1
					M80	52	Beta-secretase 1
					M87	52	Beta-secretase 1
					M88	52	Beta-secretase 1
					M91	52	Beta-secretase 1
					M94	52	Beta-secretase 1
					M98	52	Beta-secretase 1
					M99	52	Beta-secretase 1
					MCK	52	Beta-secretase 1
					M151	53	Bifunctional 3-phosphoadenosine 5-phosphosulfate synthetase 1
					M157	53	Bifunctional 3-phosphoadenosine 5-phosphosulfate synthetase 1
					M21	53	Bifunctional 3-phosphoadenosine 5-phosphosulfate synthetase 1
					M230	53	Bifunctional 3-phosphoadenosine 5-phosphosulfate synthetase 1
					M235	53	Bifunctional 3-phosphoadenosine 5-phosphosulfate synthetase 1
					M236	53	Bifunctional 3-phosphoadenosine 5-phosphosulfate synthetase 1
					M237	53	Bifunctional 3-phosphoadenosine 5-phosphosulfate synthetase 1
					M242	53	Bifunctional 3-phosphoadenosine 5-phosphosulfate synthetase 1
					M244	53	Bifunctional 3-phosphoadenosine 5-phosphosulfate synthetase 1
					M245	53	Bifunctional 3-phosphoadenosine 5-phosphosulfate synthetase 1
					M246	53	Bifunctional 3-phosphoadenosine 5-phosphosulfate synthetase 1
					M252	53	Bifunctional 3-phosphoadenosine 5-phosphosulfate synthetase 1
					M259	53	Bifunctional 3-phosphoadenosine 5-phosphosulfate synthetase 1
					M107	54	Bifunctional heparan sulfate N-deacetylase/N-sulfotransferase 1
					M148	54	Bifunctional heparan sulfate N-deacetylase/N-sulfotransferase 1
					M2	54	Bifunctional heparan sulfate N-deacetylase/N-sulfotransferase 1
					M230	54	Bifunctional heparan sulfate N-deacetylase/N-sulfotransferase 1
					M295	54	Bifunctional heparan sulfate N-deacetylase/N-sulfotransferase 1
					M148	55	Bifunctional purine biosynthesis protein PURH
					M151	55	Bifunctional purine biosynthesis protein PURH
					M157	55	Bifunctional purine biosynthesis protein PURH
					M2	55	Bifunctional purine biosynthesis protein PURH
					M21	55	Bifunctional purine biosynthesis protein PURH
					M236	55	Bifunctional purine biosynthesis protein PURH
					M237	55	Bifunctional purine biosynthesis protein PURH
					M239	55	Bifunctional purine biosynthesis protein PURH
					M240	55	Bifunctional purine biosynthesis protein PURH
					M243	55	Bifunctional purine biosynthesis protein PURH
					M247	55	Bifunctional purine biosynthesis protein PURH
					M249	55	Bifunctional purine biosynthesis protein PURH
					M252	55	Bifunctional purine biosynthesis protein PURH
					M295	55	Bifunctional purine biosynthesis protein PURH
					M109	56	Bile acid receptor
					M110	56	Bile acid receptor
					M117	56	Bile acid receptor
					M123	56	Bile acid receptor
					M139	56	Bile acid receptor
					M15	56	Bile acid receptor
					M176	56	Bile acid receptor
					M177	56	Bile acid receptor
					M180	56	Bile acid receptor
					M189	56	Bile acid receptor
					M193	56	Bile acid receptor
					M246	56	Bile acid receptor
					M249	56	Bile acid receptor
					M259	56	Bile acid receptor
					M293	56	Bile acid receptor
					M294	56	Bile acid receptor
					M300	56	Bile acid receptor
					M301	56	Bile acid receptor
					M305	56	Bile acid receptor
					M314	56	Bile acid receptor
					M320	56	Bile acid receptor
					M322	56	Bile acid receptor
					M326	56	Bile acid receptor
					M327	56	Bile acid receptor
					M331	56	Bile acid receptor
					M36	56	Bile acid receptor
					M61	56	Bile acid receptor
					M66	56	Bile acid receptor
					M80	56	Bile acid receptor
					M91	56	Bile acid receptor
					M98	56	Bile acid receptor
					M99	56	Bile acid receptor
					M106	57	Bile salt sulfotransferase
					M107	57	Bile salt sulfotransferase
					M109	57	Bile salt sulfotransferase
					M110	57	Bile salt sulfotransferase
					M117	57	Bile salt sulfotransferase
					M122	57	Bile salt sulfotransferase
					M123	57	Bile salt sulfotransferase
					M128	57	Bile salt sulfotransferase
					M13	57	Bile salt sulfotransferase
					M139	57	Bile salt sulfotransferase
					M148	57	Bile salt sulfotransferase
					M15	57	Bile salt sulfotransferase
					M151	57	Bile salt sulfotransferase
					M157	57	Bile salt sulfotransferase
					M167	57	Bile salt sulfotransferase
					M17	57	Bile salt sulfotransferase
					M172	57	Bile salt sulfotransferase
					M176	57	Bile salt sulfotransferase
					M177	57	Bile salt sulfotransferase
					M180	57	Bile salt sulfotransferase
					M189	57	Bile salt sulfotransferase
					M193	57	Bile salt sulfotransferase
					M2	57	Bile salt sulfotransferase
					M21	57	Bile salt sulfotransferase
					M230	57	Bile salt sulfotransferase
					M233	57	Bile salt sulfotransferase
					M234	57	Bile salt sulfotransferase
					M235	57	Bile salt sulfotransferase
					M237	57	Bile salt sulfotransferase
					M238	57	Bile salt sulfotransferase
					M239	57	Bile salt sulfotransferase
					M240	57	Bile salt sulfotransferase
					M241	57	Bile salt sulfotransferase
					M242	57	Bile salt sulfotransferase
					M243	57	Bile salt sulfotransferase
					M244	57	Bile salt sulfotransferase
					M245	57	Bile salt sulfotransferase
					M246	57	Bile salt sulfotransferase
					M247	57	Bile salt sulfotransferase
					M250	57	Bile salt sulfotransferase
					M252	57	Bile salt sulfotransferase
					M286	57	Bile salt sulfotransferase
					M294	57	Bile salt sulfotransferase
					M295	57	Bile salt sulfotransferase
					M300	57	Bile salt sulfotransferase
					M301	57	Bile salt sulfotransferase
					M305	57	Bile salt sulfotransferase
					M314	57	Bile salt sulfotransferase
					M320	57	Bile salt sulfotransferase
					M322	57	Bile salt sulfotransferase
					M326	57	Bile salt sulfotransferase
					M327	57	Bile salt sulfotransferase
					M331	57	Bile salt sulfotransferase
					M36	57	Bile salt sulfotransferase
					M61	57	Bile salt sulfotransferase
					M66	57	Bile salt sulfotransferase
					M67	57	Bile salt sulfotransferase
					M69	57	Bile salt sulfotransferase
					M80	57	Bile salt sulfotransferase
					M87	57	Bile salt sulfotransferase
					M91	57	Bile salt sulfotransferase
					M94	57	Bile salt sulfotransferase
					M98	57	Bile salt sulfotransferase
					M99	57	Bile salt sulfotransferase
					MCK	57	Bile salt sulfotransferase
					M189	58	Bone morphogenetic protein 2
					M286	58	Bone morphogenetic protein 2
					M300	58	Bone morphogenetic protein 2
					M301	58	Bone morphogenetic protein 2
					M314	58	Bone morphogenetic protein 2
					M322	58	Bone morphogenetic protein 2
					M326	58	Bone morphogenetic protein 2
					M327	58	Bone morphogenetic protein 2
					M98	58	Bone morphogenetic protein 2
					M106	59	B-Raf proto-oncogene serine/threonine-protein kinase
					M109	59	B-Raf proto-oncogene serine/threonine-protein kinase
					M110	59	B-Raf proto-oncogene serine/threonine-protein kinase
					M117	59	B-Raf proto-oncogene serine/threonine-protein kinase
					M123	59	B-Raf proto-oncogene serine/threonine-protein kinase
					M128	59	B-Raf proto-oncogene serine/threonine-protein kinase
					M13	59	B-Raf proto-oncogene serine/threonine-protein kinase
					M139	59	B-Raf proto-oncogene serine/threonine-protein kinase
					M15	59	B-Raf proto-oncogene serine/threonine-protein kinase
					M156	59	B-Raf proto-oncogene serine/threonine-protein kinase
					M157	59	B-Raf proto-oncogene serine/threonine-protein kinase
					M17	59	B-Raf proto-oncogene serine/threonine-protein kinase
					M176	59	B-Raf proto-oncogene serine/threonine-protein kinase
					M177	59	B-Raf proto-oncogene serine/threonine-protein kinase
					M180	59	B-Raf proto-oncogene serine/threonine-protein kinase
					M189	59	B-Raf proto-oncogene serine/threonine-protein kinase
					M193	59	B-Raf proto-oncogene serine/threonine-protein kinase
					M233	59	B-Raf proto-oncogene serine/threonine-protein kinase
					M235	59	B-Raf proto-oncogene serine/threonine-protein kinase
					M242	59	B-Raf proto-oncogene serine/threonine-protein kinase
					M246	59	B-Raf proto-oncogene serine/threonine-protein kinase
					M247	59	B-Raf proto-oncogene serine/threonine-protein kinase
					M248	59	B-Raf proto-oncogene serine/threonine-protein kinase
					M249	59	B-Raf proto-oncogene serine/threonine-protein kinase
					M286	59	B-Raf proto-oncogene serine/threonine-protein kinase
					M293	59	B-Raf proto-oncogene serine/threonine-protein kinase
					M294	59	B-Raf proto-oncogene serine/threonine-protein kinase
					M300	59	B-Raf proto-oncogene serine/threonine-protein kinase
					M301	59	B-Raf proto-oncogene serine/threonine-protein kinase
					M314	59	B-Raf proto-oncogene serine/threonine-protein kinase
					M320	59	B-Raf proto-oncogene serine/threonine-protein kinase
					M322	59	B-Raf proto-oncogene serine/threonine-protein kinase
					M326	59	B-Raf proto-oncogene serine/threonine-protein kinase
					M327	59	B-Raf proto-oncogene serine/threonine-protein kinase
					M329	59	B-Raf proto-oncogene serine/threonine-protein kinase
					M331	59	B-Raf proto-oncogene serine/threonine-protein kinase
					M36	59	B-Raf proto-oncogene serine/threonine-protein kinase
					M66	59	B-Raf proto-oncogene serine/threonine-protein kinase
					M68	59	B-Raf proto-oncogene serine/threonine-protein kinase
					M69	59	B-Raf proto-oncogene serine/threonine-protein kinase
					M80	59	B-Raf proto-oncogene serine/threonine-protein kinase
					M87	59	B-Raf proto-oncogene serine/threonine-protein kinase
					M88	59	B-Raf proto-oncogene serine/threonine-protein kinase
					M91	59	B-Raf proto-oncogene serine/threonine-protein kinase
					M98	59	B-Raf proto-oncogene serine/threonine-protein kinase
					M99	59	B-Raf proto-oncogene serine/threonine-protein kinase
					MCK	59	B-Raf proto-oncogene serine/threonine-protein kinase
					M107	60	Branched-chain-amino-acid aminotransferase, mitochondrial
					M139	60	Branched-chain-amino-acid aminotransferase, mitochondrial
					M148	60	Branched-chain-amino-acid aminotransferase, mitochondrial
					M15	60	Branched-chain-amino-acid aminotransferase, mitochondrial
					M151	60	Branched-chain-amino-acid aminotransferase, mitochondrial
					M157	60	Branched-chain-amino-acid aminotransferase, mitochondrial
					M17	60	Branched-chain-amino-acid aminotransferase, mitochondrial
					M18	60	Branched-chain-amino-acid aminotransferase, mitochondrial
					M2	60	Branched-chain-amino-acid aminotransferase, mitochondrial
					M230	60	Branched-chain-amino-acid aminotransferase, mitochondrial
					M233	60	Branched-chain-amino-acid aminotransferase, mitochondrial
					M234	60	Branched-chain-amino-acid aminotransferase, mitochondrial
					M235	60	Branched-chain-amino-acid aminotransferase, mitochondrial
					M236	60	Branched-chain-amino-acid aminotransferase, mitochondrial
					M237	60	Branched-chain-amino-acid aminotransferase, mitochondrial
					M240	60	Branched-chain-amino-acid aminotransferase, mitochondrial
					M241	60	Branched-chain-amino-acid aminotransferase, mitochondrial
					M242	60	Branched-chain-amino-acid aminotransferase, mitochondrial
					M243	60	Branched-chain-amino-acid aminotransferase, mitochondrial
					M244	60	Branched-chain-amino-acid aminotransferase, mitochondrial
					M245	60	Branched-chain-amino-acid aminotransferase, mitochondrial
					M249	60	Branched-chain-amino-acid aminotransferase, mitochondrial
					M252	60	Branched-chain-amino-acid aminotransferase, mitochondrial
					M258	60	Branched-chain-amino-acid aminotransferase, mitochondrial
					M286	60	Branched-chain-amino-acid aminotransferase, mitochondrial
					M322	60	Branched-chain-amino-acid aminotransferase, mitochondrial
					M331	60	Branched-chain-amino-acid aminotransferase, mitochondrial
					M36	60	Branched-chain-amino-acid aminotransferase, mitochondrial
					M53	60	Branched-chain-amino-acid aminotransferase, mitochondrial
					M98	60	Branched-chain-amino-acid aminotransferase, mitochondrial
					MCK	60	Branched-chain-amino-acid aminotransferase, mitochondrial
					M128	61	C-1-tetrahydrofolate synthase, cytoplasmic
					M13	61	C-1-tetrahydrofolate synthase, cytoplasmic
					M172	61	C-1-tetrahydrofolate synthase, cytoplasmic
					M234	61	C-1-tetrahydrofolate synthase, cytoplasmic
					M236	61	C-1-tetrahydrofolate synthase, cytoplasmic
					M237	61	C-1-tetrahydrofolate synthase, cytoplasmic
					M239	61	C-1-tetrahydrofolate synthase, cytoplasmic
					M240	61	C-1-tetrahydrofolate synthase, cytoplasmic
					M241	61	C-1-tetrahydrofolate synthase, cytoplasmic
					M243	61	C-1-tetrahydrofolate synthase, cytoplasmic
					M245	61	C-1-tetrahydrofolate synthase, cytoplasmic
					M250	61	C-1-tetrahydrofolate synthase, cytoplasmic
					M293	61	C-1-tetrahydrofolate synthase, cytoplasmic
					M68	61	C-1-tetrahydrofolate synthase, cytoplasmic
					M69	61	C-1-tetrahydrofolate synthase, cytoplasmic
					M109	62	Calmodulin
					M117	62	Calmodulin
					M189	62	Calmodulin
					M233	62	Calmodulin
					M234	62	Calmodulin
					M236	62	Calmodulin
					M238	62	Calmodulin
					M241	62	Calmodulin
					M242	62	Calmodulin
					M243	62	Calmodulin
					M249	62	Calmodulin
					M286	62	Calmodulin
					M300	62	Calmodulin
					M301	62	Calmodulin
					M314	62	Calmodulin
					M87	62	Calmodulin
					M99	62	Calmodulin
					MCK	62	Calmodulin
					M106	63	cAMP-dependent protein kinase catalytic subunit alpha
					M109	63	cAMP-dependent protein kinase catalytic subunit alpha
					M110	63	cAMP-dependent protein kinase catalytic subunit alpha
					M117	63	cAMP-dependent protein kinase catalytic subunit alpha
					M122	63	cAMP-dependent protein kinase catalytic subunit alpha
					M123	63	cAMP-dependent protein kinase catalytic subunit alpha
					M128	63	cAMP-dependent protein kinase catalytic subunit alpha
					M13	63	cAMP-dependent protein kinase catalytic subunit alpha
					M139	63	cAMP-dependent protein kinase catalytic subunit alpha
					M148	63	cAMP-dependent protein kinase catalytic subunit alpha
					M15	63	cAMP-dependent protein kinase catalytic subunit alpha
					M156	63	cAMP-dependent protein kinase catalytic subunit alpha
					M167	63	cAMP-dependent protein kinase catalytic subunit alpha
					M172	63	cAMP-dependent protein kinase catalytic subunit alpha
					M176	63	cAMP-dependent protein kinase catalytic subunit alpha
					M177	63	cAMP-dependent protein kinase catalytic subunit alpha
					M18	63	cAMP-dependent protein kinase catalytic subunit alpha
					M180	63	cAMP-dependent protein kinase catalytic subunit alpha
					M189	63	cAMP-dependent protein kinase catalytic subunit alpha
					M193	63	cAMP-dependent protein kinase catalytic subunit alpha
					M227	63	cAMP-dependent protein kinase catalytic subunit alpha
					M233	63	cAMP-dependent protein kinase catalytic subunit alpha
					M234	63	cAMP-dependent protein kinase catalytic subunit alpha
					M235	63	cAMP-dependent protein kinase catalytic subunit alpha
					M237	63	cAMP-dependent protein kinase catalytic subunit alpha
					M238	63	cAMP-dependent protein kinase catalytic subunit alpha
					M239	63	cAMP-dependent protein kinase catalytic subunit alpha
					M240	63	cAMP-dependent protein kinase catalytic subunit alpha
					M241	63	cAMP-dependent protein kinase catalytic subunit alpha
					M243	63	cAMP-dependent protein kinase catalytic subunit alpha
					M244	63	cAMP-dependent protein kinase catalytic subunit alpha
					M245	63	cAMP-dependent protein kinase catalytic subunit alpha
					M247	63	cAMP-dependent protein kinase catalytic subunit alpha
					M249	63	cAMP-dependent protein kinase catalytic subunit alpha
					M250	63	cAMP-dependent protein kinase catalytic subunit alpha
					M286	63	cAMP-dependent protein kinase catalytic subunit alpha
					M293	63	cAMP-dependent protein kinase catalytic subunit alpha
					M294	63	cAMP-dependent protein kinase catalytic subunit alpha
					M300	63	cAMP-dependent protein kinase catalytic subunit alpha
					M301	63	cAMP-dependent protein kinase catalytic subunit alpha
					M314	63	cAMP-dependent protein kinase catalytic subunit alpha
					M320	63	cAMP-dependent protein kinase catalytic subunit alpha
					M322	63	cAMP-dependent protein kinase catalytic subunit alpha
					M327	63	cAMP-dependent protein kinase catalytic subunit alpha
					M329	63	cAMP-dependent protein kinase catalytic subunit alpha
					M331	63	cAMP-dependent protein kinase catalytic subunit alpha
					M36	63	cAMP-dependent protein kinase catalytic subunit alpha
					M66	63	cAMP-dependent protein kinase catalytic subunit alpha
					M67	63	cAMP-dependent protein kinase catalytic subunit alpha
					M68	63	cAMP-dependent protein kinase catalytic subunit alpha
					M69	63	cAMP-dependent protein kinase catalytic subunit alpha
					M80	63	cAMP-dependent protein kinase catalytic subunit alpha
					M87	63	cAMP-dependent protein kinase catalytic subunit alpha
					M88	63	cAMP-dependent protein kinase catalytic subunit alpha
					M91	63	cAMP-dependent protein kinase catalytic subunit alpha
					M94	63	cAMP-dependent protein kinase catalytic subunit alpha
					M95	63	cAMP-dependent protein kinase catalytic subunit alpha
					M98	63	cAMP-dependent protein kinase catalytic subunit alpha
					M99	63	cAMP-dependent protein kinase catalytic subunit alpha
					MCK	63	cAMP-dependent protein kinase catalytic subunit alpha
					M109	64	cAMP-dependent protein kinase, alpha-catalytic subunit
					M110	64	cAMP-dependent protein kinase, alpha-catalytic subunit
					M15	64	cAMP-dependent protein kinase, alpha-catalytic subunit
					M176	64	cAMP-dependent protein kinase, alpha-catalytic subunit
					M177	64	cAMP-dependent protein kinase, alpha-catalytic subunit
					M180	64	cAMP-dependent protein kinase, alpha-catalytic subunit
					M322	64	cAMP-dependent protein kinase, alpha-catalytic subunit
					M36	64	cAMP-dependent protein kinase, alpha-catalytic subunit
					M66	64	cAMP-dependent protein kinase, alpha-catalytic subunit
					M98	64	cAMP-dependent protein kinase, alpha-catalytic subunit
					M106	65	cAMP-specific 3,5-cyclic phosphodiesterase 4B
					M107	65	cAMP-specific 3,5-cyclic phosphodiesterase 4B
					M109	65	cAMP-specific 3,5-cyclic phosphodiesterase 4B
					M110	65	cAMP-specific 3,5-cyclic phosphodiesterase 4B
					M117	65	cAMP-specific 3,5-cyclic phosphodiesterase 4B
					M123	65	cAMP-specific 3,5-cyclic phosphodiesterase 4B
					M128	65	cAMP-specific 3,5-cyclic phosphodiesterase 4B
					M13	65	cAMP-specific 3,5-cyclic phosphodiesterase 4B
					M139	65	cAMP-specific 3,5-cyclic phosphodiesterase 4B
					M148	65	cAMP-specific 3,5-cyclic phosphodiesterase 4B
					M15	65	cAMP-specific 3,5-cyclic phosphodiesterase 4B
					M151	65	cAMP-specific 3,5-cyclic phosphodiesterase 4B
					M156	65	cAMP-specific 3,5-cyclic phosphodiesterase 4B
					M157	65	cAMP-specific 3,5-cyclic phosphodiesterase 4B
					M172	65	cAMP-specific 3,5-cyclic phosphodiesterase 4B
					M176	65	cAMP-specific 3,5-cyclic phosphodiesterase 4B
					M177	65	cAMP-specific 3,5-cyclic phosphodiesterase 4B
					M18	65	cAMP-specific 3,5-cyclic phosphodiesterase 4B
					M180	65	cAMP-specific 3,5-cyclic phosphodiesterase 4B
					M189	65	cAMP-specific 3,5-cyclic phosphodiesterase 4B
					M2	65	cAMP-specific 3,5-cyclic phosphodiesterase 4B
					M21	65	cAMP-specific 3,5-cyclic phosphodiesterase 4B
					M230	65	cAMP-specific 3,5-cyclic phosphodiesterase 4B
					M233	65	cAMP-specific 3,5-cyclic phosphodiesterase 4B
					M234	65	cAMP-specific 3,5-cyclic phosphodiesterase 4B
					M235	65	cAMP-specific 3,5-cyclic phosphodiesterase 4B
					M236	65	cAMP-specific 3,5-cyclic phosphodiesterase 4B
					M237	65	cAMP-specific 3,5-cyclic phosphodiesterase 4B
					M238	65	cAMP-specific 3,5-cyclic phosphodiesterase 4B
					M239	65	cAMP-specific 3,5-cyclic phosphodiesterase 4B
					M240	65	cAMP-specific 3,5-cyclic phosphodiesterase 4B
					M241	65	cAMP-specific 3,5-cyclic phosphodiesterase 4B
					M242	65	cAMP-specific 3,5-cyclic phosphodiesterase 4B
					M243	65	cAMP-specific 3,5-cyclic phosphodiesterase 4B
					M244	65	cAMP-specific 3,5-cyclic phosphodiesterase 4B
					M245	65	cAMP-specific 3,5-cyclic phosphodiesterase 4B
					M246	65	cAMP-specific 3,5-cyclic phosphodiesterase 4B
					M247	65	cAMP-specific 3,5-cyclic phosphodiesterase 4B
					M249	65	cAMP-specific 3,5-cyclic phosphodiesterase 4B
					M250	65	cAMP-specific 3,5-cyclic phosphodiesterase 4B
					M252	65	cAMP-specific 3,5-cyclic phosphodiesterase 4B
					M258	65	cAMP-specific 3,5-cyclic phosphodiesterase 4B
					M259	65	cAMP-specific 3,5-cyclic phosphodiesterase 4B
					M286	65	cAMP-specific 3,5-cyclic phosphodiesterase 4B
					M293	65	cAMP-specific 3,5-cyclic phosphodiesterase 4B
					M294	65	cAMP-specific 3,5-cyclic phosphodiesterase 4B
					M295	65	cAMP-specific 3,5-cyclic phosphodiesterase 4B
					M300	65	cAMP-specific 3,5-cyclic phosphodiesterase 4B
					M301	65	cAMP-specific 3,5-cyclic phosphodiesterase 4B
					M322	65	cAMP-specific 3,5-cyclic phosphodiesterase 4B
					M331	65	cAMP-specific 3,5-cyclic phosphodiesterase 4B
					M36	65	cAMP-specific 3,5-cyclic phosphodiesterase 4B
					M66	65	cAMP-specific 3,5-cyclic phosphodiesterase 4B
					M68	65	cAMP-specific 3,5-cyclic phosphodiesterase 4B
					M69	65	cAMP-specific 3,5-cyclic phosphodiesterase 4B
					M80	65	cAMP-specific 3,5-cyclic phosphodiesterase 4B
					M87	65	cAMP-specific 3,5-cyclic phosphodiesterase 4B
					M88	65	cAMP-specific 3,5-cyclic phosphodiesterase 4B
					M91	65	cAMP-specific 3,5-cyclic phosphodiesterase 4B
					M94	65	cAMP-specific 3,5-cyclic phosphodiesterase 4B
					M99	65	cAMP-specific 3,5-cyclic phosphodiesterase 4B
					MCK	65	cAMP-specific 3,5-cyclic phosphodiesterase 4B
					M106	66	cAMP-specific 3,5-cyclic phosphodiesterase 4D
					M109	66	cAMP-specific 3,5-cyclic phosphodiesterase 4D
					M110	66	cAMP-specific 3,5-cyclic phosphodiesterase 4D
					M117	66	cAMP-specific 3,5-cyclic phosphodiesterase 4D
					M122	66	cAMP-specific 3,5-cyclic phosphodiesterase 4D
					M123	66	cAMP-specific 3,5-cyclic phosphodiesterase 4D
					M128	66	cAMP-specific 3,5-cyclic phosphodiesterase 4D
					M13	66	cAMP-specific 3,5-cyclic phosphodiesterase 4D
					M139	66	cAMP-specific 3,5-cyclic phosphodiesterase 4D
					M148	66	cAMP-specific 3,5-cyclic phosphodiesterase 4D
					M15	66	cAMP-specific 3,5-cyclic phosphodiesterase 4D
					M151	66	cAMP-specific 3,5-cyclic phosphodiesterase 4D
					M156	66	cAMP-specific 3,5-cyclic phosphodiesterase 4D
					M157	66	cAMP-specific 3,5-cyclic phosphodiesterase 4D
					M172	66	cAMP-specific 3,5-cyclic phosphodiesterase 4D
					M176	66	cAMP-specific 3,5-cyclic phosphodiesterase 4D
					M177	66	cAMP-specific 3,5-cyclic phosphodiesterase 4D
					M18	66	cAMP-specific 3,5-cyclic phosphodiesterase 4D
					M180	66	cAMP-specific 3,5-cyclic phosphodiesterase 4D
					M2	66	cAMP-specific 3,5-cyclic phosphodiesterase 4D
					M21	66	cAMP-specific 3,5-cyclic phosphodiesterase 4D
					M230	66	cAMP-specific 3,5-cyclic phosphodiesterase 4D
					M233	66	cAMP-specific 3,5-cyclic phosphodiesterase 4D
					M234	66	cAMP-specific 3,5-cyclic phosphodiesterase 4D
					M235	66	cAMP-specific 3,5-cyclic phosphodiesterase 4D
					M236	66	cAMP-specific 3,5-cyclic phosphodiesterase 4D
					M237	66	cAMP-specific 3,5-cyclic phosphodiesterase 4D
					M238	66	cAMP-specific 3,5-cyclic phosphodiesterase 4D
					M239	66	cAMP-specific 3,5-cyclic phosphodiesterase 4D
					M240	66	cAMP-specific 3,5-cyclic phosphodiesterase 4D
					M241	66	cAMP-specific 3,5-cyclic phosphodiesterase 4D
					M242	66	cAMP-specific 3,5-cyclic phosphodiesterase 4D
					M243	66	cAMP-specific 3,5-cyclic phosphodiesterase 4D
					M244	66	cAMP-specific 3,5-cyclic phosphodiesterase 4D
					M245	66	cAMP-specific 3,5-cyclic phosphodiesterase 4D
					M246	66	cAMP-specific 3,5-cyclic phosphodiesterase 4D
					M247	66	cAMP-specific 3,5-cyclic phosphodiesterase 4D
					M249	66	cAMP-specific 3,5-cyclic phosphodiesterase 4D
					M250	66	cAMP-specific 3,5-cyclic phosphodiesterase 4D
					M252	66	cAMP-specific 3,5-cyclic phosphodiesterase 4D
					M259	66	cAMP-specific 3,5-cyclic phosphodiesterase 4D
					M293	66	cAMP-specific 3,5-cyclic phosphodiesterase 4D
					M294	66	cAMP-specific 3,5-cyclic phosphodiesterase 4D
					M295	66	cAMP-specific 3,5-cyclic phosphodiesterase 4D
					M322	66	cAMP-specific 3,5-cyclic phosphodiesterase 4D
					M331	66	cAMP-specific 3,5-cyclic phosphodiesterase 4D
					M36	66	cAMP-specific 3,5-cyclic phosphodiesterase 4D
					M61	66	cAMP-specific 3,5-cyclic phosphodiesterase 4D
					M66	66	cAMP-specific 3,5-cyclic phosphodiesterase 4D
					M67	66	cAMP-specific 3,5-cyclic phosphodiesterase 4D
					M68	66	cAMP-specific 3,5-cyclic phosphodiesterase 4D
					M69	66	cAMP-specific 3,5-cyclic phosphodiesterase 4D
					M80	66	cAMP-specific 3,5-cyclic phosphodiesterase 4D
					M87	66	cAMP-specific 3,5-cyclic phosphodiesterase 4D
					M88	66	cAMP-specific 3,5-cyclic phosphodiesterase 4D
					M91	66	cAMP-specific 3,5-cyclic phosphodiesterase 4D
					M94	66	cAMP-specific 3,5-cyclic phosphodiesterase 4D
					M98	66	cAMP-specific 3,5-cyclic phosphodiesterase 4D
					M99	66	cAMP-specific 3,5-cyclic phosphodiesterase 4D
					MCK	66	cAMP-specific 3,5-cyclic phosphodiesterase 4D
					M106	67	Carbonic anhydrase 2
					M107	67	Carbonic anhydrase 2
					M109	67	Carbonic anhydrase 2
					M110	67	Carbonic anhydrase 2
					M117	67	Carbonic anhydrase 2
					M122	67	Carbonic anhydrase 2
					M123	67	Carbonic anhydrase 2
					M128	67	Carbonic anhydrase 2
					M13	67	Carbonic anhydrase 2
					M139	67	Carbonic anhydrase 2
					M148	67	Carbonic anhydrase 2
					M15	67	Carbonic anhydrase 2
					M151	67	Carbonic anhydrase 2
					M156	67	Carbonic anhydrase 2
					M157	67	Carbonic anhydrase 2
					M167	67	Carbonic anhydrase 2
					M17	67	Carbonic anhydrase 2
					M172	67	Carbonic anhydrase 2
					M176	67	Carbonic anhydrase 2
					M177	67	Carbonic anhydrase 2
					M18	67	Carbonic anhydrase 2
					M180	67	Carbonic anhydrase 2
					M189	67	Carbonic anhydrase 2
					M193	67	Carbonic anhydrase 2
					M2	67	Carbonic anhydrase 2
					M209	67	Carbonic anhydrase 2
					M21	67	Carbonic anhydrase 2
					M214	67	Carbonic anhydrase 2
					M227	67	Carbonic anhydrase 2
					M233	67	Carbonic anhydrase 2
					M234	67	Carbonic anhydrase 2
					M235	67	Carbonic anhydrase 2
					M236	67	Carbonic anhydrase 2
					M237	67	Carbonic anhydrase 2
					M238	67	Carbonic anhydrase 2
					M239	67	Carbonic anhydrase 2
					M240	67	Carbonic anhydrase 2
					M241	67	Carbonic anhydrase 2
					M242	67	Carbonic anhydrase 2
					M243	67	Carbonic anhydrase 2
					M244	67	Carbonic anhydrase 2
					M245	67	Carbonic anhydrase 2
					M246	67	Carbonic anhydrase 2
					M247	67	Carbonic anhydrase 2
					M248	67	Carbonic anhydrase 2
					M249	67	Carbonic anhydrase 2
					M250	67	Carbonic anhydrase 2
					M252	67	Carbonic anhydrase 2
					M258	67	Carbonic anhydrase 2
					M259	67	Carbonic anhydrase 2
					M286	67	Carbonic anhydrase 2
					M293	67	Carbonic anhydrase 2
					M294	67	Carbonic anhydrase 2
					M295	67	Carbonic anhydrase 2
					M300	67	Carbonic anhydrase 2
					M301	67	Carbonic anhydrase 2
					M302	67	Carbonic anhydrase 2
					M305	67	Carbonic anhydrase 2
					M314	67	Carbonic anhydrase 2
					M316	67	Carbonic anhydrase 2
					M320	67	Carbonic anhydrase 2
					M322	67	Carbonic anhydrase 2
					M326	67	Carbonic anhydrase 2
					M327	67	Carbonic anhydrase 2
					M329	67	Carbonic anhydrase 2
					M331	67	Carbonic anhydrase 2
					M36	67	Carbonic anhydrase 2
					M66	67	Carbonic anhydrase 2
					M67	67	Carbonic anhydrase 2
					M68	67	Carbonic anhydrase 2
					M69	67	Carbonic anhydrase 2
					M80	67	Carbonic anhydrase 2
					M87	67	Carbonic anhydrase 2
					M88	67	Carbonic anhydrase 2
					M91	67	Carbonic anhydrase 2
					M94	67	Carbonic anhydrase 2
					M98	67	Carbonic anhydrase 2
					M99	67	Carbonic anhydrase 2
					MCK	67	Carbonic anhydrase 2
					M295	68	Carbonyl reductase [NADPH] 1
					M230	69	Carboxypeptidase B
					M151	70	Casein kinase II subunit alpha
					M157	70	Casein kinase II subunit alpha
					M230	70	Casein kinase II subunit alpha
					M106	71	Caspase-1
					M109	71	Caspase-1
					M110	71	Caspase-1
					M117	71	Caspase-1
					M122	71	Caspase-1
					M128	71	Caspase-1
					M13	71	Caspase-1
					M139	71	Caspase-1
					M148	71	Caspase-1
					M15	71	Caspase-1
					M151	71	Caspase-1
					M156	71	Caspase-1
					M157	71	Caspase-1
					M17	71	Caspase-1
					M176	71	Caspase-1
					M177	71	Caspase-1
					M18	71	Caspase-1
					M180	71	Caspase-1
					M21	71	Caspase-1
					M230	71	Caspase-1
					M233	71	Caspase-1
					M234	71	Caspase-1
					M235	71	Caspase-1
					M236	71	Caspase-1
					M237	71	Caspase-1
					M238	71	Caspase-1
					M239	71	Caspase-1
					M240	71	Caspase-1
					M241	71	Caspase-1
					M242	71	Caspase-1
					M243	71	Caspase-1
					M244	71	Caspase-1
					M245	71	Caspase-1
					M246	71	Caspase-1
					M247	71	Caspase-1
					M249	71	Caspase-1
					M250	71	Caspase-1
					M259	71	Caspase-1
					M293	71	Caspase-1
					M294	71	Caspase-1
					M295	71	Caspase-1
					M316	71	Caspase-1
					M322	71	Caspase-1
					M326	71	Caspase-1
					M327	71	Caspase-1
					M331	71	Caspase-1
					M36	71	Caspase-1
					M53	71	Caspase-1
					M66	71	Caspase-1
					M69	71	Caspase-1
					M80	71	Caspase-1
					M87	71	Caspase-1
					M94	71	Caspase-1
					MCK	71	Caspase-1
					M106	72	Caspase-3
					M110	72	Caspase-3
					M117	72	Caspase-3
					M122	72	Caspase-3
					M123	72	Caspase-3
					M128	72	Caspase-3
					M13	72	Caspase-3
					M139	72	Caspase-3
					M148	72	Caspase-3
					M151	72	Caspase-3
					M157	72	Caspase-3
					M18	72	Caspase-3
					M189	72	Caspase-3
					M193	72	Caspase-3
					M21	72	Caspase-3
					M227	72	Caspase-3
					M230	72	Caspase-3
					M233	72	Caspase-3
					M234	72	Caspase-3
					M235	72	Caspase-3
					M237	72	Caspase-3
					M238	72	Caspase-3
					M239	72	Caspase-3
					M240	72	Caspase-3
					M241	72	Caspase-3
					M242	72	Caspase-3
					M243	72	Caspase-3
					M245	72	Caspase-3
					M246	72	Caspase-3
					M247	72	Caspase-3
					M249	72	Caspase-3
					M250	72	Caspase-3
					M286	72	Caspase-3
					M293	72	Caspase-3
					M294	72	Caspase-3
					M295	72	Caspase-3
					M300	72	Caspase-3
					M301	72	Caspase-3
					M314	72	Caspase-3
					M320	72	Caspase-3
					M322	72	Caspase-3
					M326	72	Caspase-3
					M327	72	Caspase-3
					M338	72	Caspase-3
					M68	72	Caspase-3
					M69	72	Caspase-3
					M80	72	Caspase-3
					M88	72	Caspase-3
					M91	72	Caspase-3
					M94	72	Caspase-3
					M95	72	Caspase-3
					MCK	72	Caspase-3
					M189	73	Caspase-7
					M193	73	Caspase-7
					M293	73	Caspase-7
					M300	73	Caspase-7
					M301	73	Caspase-7
					M314	73	Caspase-7
					M36	73	Caspase-7
					M98	73	Caspase-7
					M151	74	Catalase
					M230	74	Catalase
					M106	75	Catenin alpha-1
					M156	75	Catenin alpha-1
					M17	75	Catenin alpha-1
					M21	75	Catenin alpha-1
					M237	75	Catenin alpha-1
					M286	75	Catenin alpha-1
					M314	75	Catenin alpha-1
					M320	75	Catenin alpha-1
					M322	75	Catenin alpha-1
					M326	75	Catenin alpha-1
					M327	75	Catenin alpha-1
					M69	75	Catenin alpha-1
					M87	75	Catenin alpha-1
					M99	75	Catenin alpha-1
					M110	76	Cathepsin B
					M117	76	Cathepsin B
					M128	76	Cathepsin B
					M13	76	Cathepsin B
					M139	76	Cathepsin B
					M148	76	Cathepsin B
					M15	76	Cathepsin B
					M156	76	Cathepsin B
					M17	76	Cathepsin B
					M176	76	Cathepsin B
					M177	76	Cathepsin B
					M18	76	Cathepsin B
					M180	76	Cathepsin B
					M21	76	Cathepsin B
					M233	76	Cathepsin B
					M234	76	Cathepsin B
					M236	76	Cathepsin B
					M239	76	Cathepsin B
					M240	76	Cathepsin B
					M241	76	Cathepsin B
					M242	76	Cathepsin B
					M244	76	Cathepsin B
					M249	76	Cathepsin B
					M250	76	Cathepsin B
					M259	76	Cathepsin B
					M293	76	Cathepsin B
					M326	76	Cathepsin B
					M327	76	Cathepsin B
					M36	76	Cathepsin B
					M66	76	Cathepsin B
					M68	76	Cathepsin B
					M69	76	Cathepsin B
					M98	76	Cathepsin B
					MCK	76	Cathepsin B
					M21	77	Cathepsin F
					M238	77	Cathepsin F
					M240	77	Cathepsin F
					M36	77	Cathepsin F
					M151	78	Cathepsin G
					M241	78	Cathepsin G
					M249	78	Cathepsin G
					M295	78	Cathepsin G
					M107	79	Cathepsin K
					M128	79	Cathepsin K
					M13	79	Cathepsin K
					M139	79	Cathepsin K
					M141	79	Cathepsin K
					M148	79	Cathepsin K
					M15	79	Cathepsin K
					M151	79	Cathepsin K
					M157	79	Cathepsin K
					M17	79	Cathepsin K
					M172	79	Cathepsin K
					M176	79	Cathepsin K
					M177	79	Cathepsin K
					M18	79	Cathepsin K
					M2	79	Cathepsin K
					M21	79	Cathepsin K
					M230	79	Cathepsin K
					M233	79	Cathepsin K
					M234	79	Cathepsin K
					M235	79	Cathepsin K
					M236	79	Cathepsin K
					M237	79	Cathepsin K
					M238	79	Cathepsin K
					M239	79	Cathepsin K
					M240	79	Cathepsin K
					M241	79	Cathepsin K
					M242	79	Cathepsin K
					M243	79	Cathepsin K
					M244	79	Cathepsin K
					M245	79	Cathepsin K
					M246	79	Cathepsin K
					M247	79	Cathepsin K
					M249	79	Cathepsin K
					M250	79	Cathepsin K
					M258	79	Cathepsin K
					M259	79	Cathepsin K
					M273	79	Cathepsin K
					M293	79	Cathepsin K
					M295	79	Cathepsin K
					M320	79	Cathepsin K
					M322	79	Cathepsin K
					M326	79	Cathepsin K
					M327	79	Cathepsin K
					M36	79	Cathepsin K
[truncated: 7,221 more rows]
