# Supplementary material for: A System-Level Investigation into the Mechanisms of Chinese Traditional Medicine: Compound Danshen Formula for Cardiovascular Disease Treatment
Source: PLoS One. 2012 Sep 4;7(9):e43918. doi: 10.1371/journal.pone.0043918 (PMC3433480; doi:10.1371/journal.pone.0043918)
Supplement: Table S4 — The CentiScape Centroid, CentiScape Eccentricity and Eccentricity of the Candidate Compounds and their Potential Targets. (XLS) [file pone.0043918.s004.xls]

## Sheet: Sheet1
Name	CentiScape Centroid	CentiScape Eccentricity	Eccentricity
ACE	-94	0.25	4
ACE2	-124	0.2	5
Aldose reductase	-78	0.25	4
Androgen receptor	-52	0.25	4
Ang	-90	0.25	4
CA2	-28	0.25	4
Caspase-3	-46	0.333333	3
Cathepsin S	-100	0.2	5
Cathepsin K	-80	0.25	4
Chymase	-102	0.25	4
CYP2C9	-64	0.25	4
eNOS	-116	0.2	5
ER-alpha	-74	0.25	4
ER-beta	-78	0.25	4
E-selectin	-104	0.25	4
F10	-78	0.25	4
F2	-48	0.25	4
F7	-86	0.25	4
GR	-48	0.25	4
HMG-CoA reductase	-28	0.25	4
HSP90-alpha	7	0.333333	3
HSP90-beta	-114	0.2	5
iNOS	-90	0.25	4
LXR-alpha	-90	0.2	5
LXR-beta	-58	0.2	5
MIF	-112	0.2	5
MMP-9	-100	0.25	4
Mn-SOD	-116	0.25	4
MR	-76	0.25	4
PDE4D	-7	0.333333	3
PPAR-alpha	-106	0.2	5
PPAR-delta	-74	0.25	4
PPAR-gamma	-64	0.25	4
RBP-4	-56	0.25	4
Renin	-38	0.25	4
RXR-alpha	-36	0.25	4
RXR-beta	-16	0.25	4
sPLA2-IIA	-32	0.333333	3
TGF-β1R	-76	0.25	4
VDR	-16	0.25	4
VEGFR-2	-80	0.25	4
M106	-30	0.25	4
M107	-114	0.25	4
M109	-24	0.25	4
M110	-54	0.25	4
M117	-18	0.25	4
M122	-60	0.25	4
M123	-48	0.25	4
M128	-20	0.25	4
M13	-8	0.333333	3
M139	-28	0.25	4
M141	-52	0.25	4
M148	-58	0.25	4
M15	-36	0.25	4
M151	-42	0.25	4
M156	-48	0.25	4
M157	-56	0.25	4
M167	-74	0.25	4
M17	-70	0.25	4
M172	-60	0.25	4
M176	-46	0.25	4
M177	-32	0.25	4
M18	-42	0.25	4
M180	-54	0.25	4
M189	-68	0.2	5
M193	-58	0.25	4
M2	-104	0.25	4
M205	-110	0.2	5
M206	-114	0.2	5
M21	-36	0.25	4
M217	-124	0.2	5
M227	-104	0.2	5
M230	-76	0.25	4
M233	-48	0.25	4
M234	-62	0.25	4
M235	-60	0.25	4
M236	-80	0.2	5
M237	-76	0.25	4
M238	-78	0.2	5
M239	-76	0.25	4
M240	-74	0.25	4
M241	-62	0.25	4
M242	-64	0.25	4
M243	-84	0.25	4
M244	-72	0.25	4
M245	-72	0.25	4
M246	-96	0.25	4
M247	-100	0.25	4
M248	-124	0.25	4
M249	-76	0.25	4
M250	-80	0.25	4
M252	-112	0.2	5
M258	-78	0.25	4
M259	-54	0.25	4
M286	-50	0.25	4
M293	-72	0.25	4
M294	-38	0.25	4
M295	-54	0.25	4
M300	-56	0.25	4
M301	-92	0.2	5
M302	-102	0.2	5
M305	-68	0.25	4
M314	-50	0.2	5
M316	-74	0.25	4
M320	-86	0.2	5
M322	-76	0.2	5
M326	-100	0.2	5
M327	-94	0.2	5
M329	-80	0.25	4
M331	-16	0.25	4
M36	-38	0.25	4
M53	-104	0.25	4
M61	-74	0.25	4
M66	-44	0.25	4
M67	-70	0.25	4
M68	-22	0.25	4
M69	-22	0.25	4
M80	-44	0.2	5
M87	-46	0.25	4
M88	-60	0.25	4
M91	-36	0.25	4
M94	-72	0.25	4
M95	-124	0.2	5
M98	-98	0.2	5
M99	-32	0.25	4
MCK	-50	0.25	4
